# Supplementary material for: Structure and physiological function of the human KCNQ1 channel voltage sensor intermediate state
Source: eLife. 2020 Feb 25;9:e53901. doi: 10.7554/eLife.53901 (PMC7069725; doi:10.7554/eLife.53901)
Supplement: Figure 2—figure supplement 1—source data 1. [file elife-53901-fig2-figsupp1-data1.txt]

MODEL        1
ATOM      1  N   VAL     1      91.084   6.873   8.327  1.00  0.00           N  
ATOM      2  CA  VAL     1      91.227   6.139   7.036  1.00  0.00           C  
ATOM      3  C   VAL     1      91.610   7.115   5.923  1.00  0.00           C  
ATOM      4  O   VAL     1      92.115   6.705   4.878  1.00  0.00           O  
ATOM      5  CB  VAL     1      89.902   5.456   6.698  1.00  0.00           C  
ATOM      6  CG1 VAL     1      90.092   4.531   5.494  1.00  0.00           C  
ATOM      7  CG2 VAL     1      89.429   4.636   7.900  1.00  0.00           C  
ATOM      8  HA  VAL     1      91.999   5.390   7.135  1.00  0.00           H  
ATOM      9  HB  VAL     1      89.166   6.207   6.460  1.00  0.00           H  
ATOM     10 HG11 VAL     1      90.951   3.898   5.658  1.00  0.00           H  
ATOM     11 HG12 VAL     1      90.247   5.125   4.605  1.00  0.00           H  
ATOM     12 HG13 VAL     1      89.212   3.919   5.368  1.00  0.00           H  
ATOM     13 HG21 VAL     1      88.602   4.007   7.605  1.00  0.00           H  
ATOM     14 HG22 VAL     1      89.111   5.303   8.688  1.00  0.00           H  
ATOM     15 HG23 VAL     1      90.240   4.020   8.258  1.00  0.00           H  
ATOM     16  HT1 VAL     1      90.153   7.333   8.363  1.00  0.00           H  
ATOM     17  HT2 VAL     1      91.831   7.594   8.398  1.00  0.00           H  
ATOM     18  HT3 VAL     1      91.170   6.204   9.118  1.00  0.00           H  
ATOM     19  N   LEU     2      91.371   8.405   6.147  1.00  0.00           N  
ATOM     20  CA  LEU     2      91.704   9.416   5.149  1.00  0.00           C  
ATOM     21  C   LEU     2      93.212   9.483   4.950  1.00  0.00           C  
ATOM     22  O   LEU     2      93.691   9.708   3.838  1.00  0.00           O  
ATOM     23  CB  LEU     2      91.178  10.785   5.601  1.00  0.00           C  
ATOM     24  CG  LEU     2      91.660  11.881   4.642  1.00  0.00           C  
ATOM     25  CD1 LEU     2      91.151  11.589   3.229  1.00  0.00           C  
ATOM     26  CD2 LEU     2      91.112  13.233   5.108  1.00  0.00           C  
ATOM     27  HN  LEU     2      90.967   8.683   6.994  1.00  0.00           H  
ATOM     28  HA  LEU     2      91.236   9.153   4.213  1.00  0.00           H  
ATOM     29  HB1 LEU     2      91.541  10.997   6.595  1.00  0.00           H  
ATOM     30  HB2 LEU     2      90.099  10.768   5.609  1.00  0.00           H  
ATOM     31  HG  LEU     2      92.740  11.914   4.635  1.00  0.00           H  
ATOM     32 HD11 LEU     2      91.642  10.708   2.845  1.00  0.00           H  
ATOM     33 HD12 LEU     2      91.365  12.431   2.588  1.00  0.00           H  
ATOM     34 HD13 LEU     2      90.084  11.422   3.259  1.00  0.00           H  
ATOM     35 HD21 LEU     2      90.036  13.179   5.184  1.00  0.00           H  
ATOM     36 HD22 LEU     2      91.386  13.997   4.396  1.00  0.00           H  
ATOM     37 HD23 LEU     2      91.529  13.476   6.075  1.00  0.00           H  
ATOM     38  N   ALA     3      93.958   9.295   6.033  1.00  0.00           N  
ATOM     39  CA  ALA     3      95.412   9.345   5.958  1.00  0.00           C  
ATOM     40  C   ALA     3      95.960   8.139   5.204  1.00  0.00           C  
ATOM     41  O   ALA     3      97.056   8.190   4.647  1.00  0.00           O  
ATOM     42  CB  ALA     3      96.013   9.386   7.358  1.00  0.00           C  
ATOM     43  HN  ALA     3      93.523   9.124   6.894  1.00  0.00           H  
ATOM     44  HA  ALA     3      95.701  10.241   5.438  1.00  0.00           H  
ATOM     45  HB1 ALA     3      97.082   9.515   7.280  1.00  0.00           H  
ATOM     46  HB2 ALA     3      95.796   8.463   7.872  1.00  0.00           H  
ATOM     47  HB3 ALA     3      95.589  10.214   7.905  1.00  0.00           H  
ATOM     48  N   ARG     4      95.193   7.056   5.190  1.00  0.00           N  
ATOM     49  CA  ARG     4      95.616   5.844   4.500  1.00  0.00           C  
ATOM     50  C   ARG     4      95.863   6.125   3.024  1.00  0.00           C  
ATOM     51  O   ARG     4      96.665   5.451   2.379  1.00  0.00           O  
ATOM     52  CB  ARG     4      94.542   4.769   4.645  1.00  0.00           C  
ATOM     53  CG  ARG     4      95.160   3.522   5.272  1.00  0.00           C  
ATOM     54  CD  ARG     4      95.470   3.797   6.742  1.00  0.00           C  
ATOM     55  NE  ARG     4      95.927   2.574   7.398  1.00  0.00           N  
ATOM     56  CZ  ARG     4      97.134   2.054   7.166  1.00  0.00           C  
ATOM     57  NH1 ARG     4      97.968   2.630   6.338  1.00  0.00           N1+
ATOM     58  NH2 ARG     4      97.487   0.952   7.770  1.00  0.00           N  
ATOM     59  HN  ARG     4      94.329   7.070   5.651  1.00  0.00           H  
ATOM     60  HA  ARG     4      96.530   5.487   4.948  1.00  0.00           H  
ATOM     61  HB1 ARG     4      94.143   4.524   3.673  1.00  0.00           H  
ATOM     62  HB2 ARG     4      93.751   5.137   5.280  1.00  0.00           H  
ATOM     63  HG1 ARG     4      96.073   3.273   4.752  1.00  0.00           H  
ATOM     64  HG2 ARG     4      94.464   2.700   5.195  1.00  0.00           H  
ATOM     65  HD1 ARG     4      94.574   4.157   7.232  1.00  0.00           H  
ATOM     66  HD2 ARG     4      96.241   4.551   6.810  1.00  0.00           H  
ATOM     67  HE  ARG     4      95.327   2.121   8.027  1.00  0.00           H  
ATOM     68 HH11 ARG     4      97.711   3.472   5.866  1.00  0.00           H  
ATOM     69 HH12 ARG     4      98.868   2.225   6.177  1.00  0.00           H  
ATOM     70 HH21 ARG     4      96.854   0.504   8.402  1.00  0.00           H  
ATOM     71 HH22 ARG     4      98.389   0.556   7.601  1.00  0.00           H  
ATOM     72  N   THR     5      95.170   7.126   2.500  1.00  0.00           N  
ATOM     73  CA  THR     5      95.320   7.495   1.099  1.00  0.00           C  
ATOM     74  C   THR     5      95.831   8.926   0.976  1.00  0.00           C  
ATOM     75  O   THR     5      95.647   9.574  -0.055  1.00  0.00           O  
ATOM     76  CB  THR     5      93.976   7.363   0.378  1.00  0.00           C  
ATOM     77  CG2 THR     5      92.925   8.215   1.090  1.00  0.00           C  
ATOM     78  OG1 THR     5      94.115   7.802  -0.965  1.00  0.00           O  
ATOM     79  HN  THR     5      94.547   7.627   3.065  1.00  0.00           H  
ATOM     80  HA  THR     5      96.031   6.827   0.635  1.00  0.00           H  
ATOM     81  HB  THR     5      93.665   6.332   0.391  1.00  0.00           H  
ATOM     82  HG1 THR     5      94.844   7.321  -1.362  1.00  0.00           H  
ATOM     83 HG21 THR     5      92.047   8.300   0.467  1.00  0.00           H  
ATOM     84 HG22 THR     5      93.327   9.200   1.281  1.00  0.00           H  
ATOM     85 HG23 THR     5      92.656   7.749   2.027  1.00  0.00           H  
ATOM     86  N   HIS     6      96.473   9.416   2.033  1.00  0.00           N  
ATOM     87  CA  HIS     6      97.003  10.773   2.024  1.00  0.00           C  
ATOM     88  C   HIS     6      98.474  10.785   2.405  1.00  0.00           C  
ATOM     89  O   HIS     6      99.232  11.652   1.969  1.00  0.00           O  
ATOM     90  CB  HIS     6      96.208  11.660   2.982  1.00  0.00           C  
ATOM     91  CG  HIS     6      95.347  12.614   2.200  1.00  0.00           C  
ATOM     92  CD2 HIS     6      95.378  13.980   2.064  1.00  0.00           C  
ATOM     93  ND1 HIS     6      94.268  12.183   1.445  1.00  0.00           N  
ATOM     94  CE1 HIS     6      93.696  13.271   0.896  1.00  0.00           C  
ATOM     95  NE2 HIS     6      94.333  14.393   1.241  1.00  0.00           N  
ATOM     96  HN  HIS     6      96.591   8.858   2.829  1.00  0.00           H  
ATOM     97  HA  HIS     6      96.911  11.164   1.037  1.00  0.00           H  
ATOM     98  HB1 HIS     6      96.888  12.217   3.608  1.00  0.00           H  
ATOM     99  HB2 HIS     6      95.576  11.041   3.595  1.00  0.00           H  
ATOM    100  HD2 HIS     6      96.101  14.636   2.526  1.00  0.00           H  
ATOM    101  HE1 HIS     6      92.826  13.241   0.258  1.00  0.00           H  
ATOM    102  HE2 HIS     6      94.110  15.309   0.976  1.00  0.00           H  
ATOM    103  N   VAL     7      98.878   9.815   3.207  1.00  0.00           N  
ATOM    104  CA  VAL     7     100.265   9.723   3.623  1.00  0.00           C  
ATOM    105  C   VAL     7     100.974   8.648   2.811  1.00  0.00           C  
ATOM    106  O   VAL     7     102.140   8.790   2.448  1.00  0.00           O  
ATOM    107  CB  VAL     7     100.334   9.387   5.113  1.00  0.00           C  
ATOM    108  CG1 VAL     7     101.780   9.499   5.599  1.00  0.00           C  
ATOM    109  CG2 VAL     7      99.455  10.369   5.890  1.00  0.00           C  
ATOM    110  HN  VAL     7      98.234   9.145   3.518  1.00  0.00           H  
ATOM    111  HA  VAL     7     100.747  10.674   3.452  1.00  0.00           H  
ATOM    112  HB  VAL     7      99.978   8.380   5.271  1.00  0.00           H  
ATOM    113 HG11 VAL     7     102.110  10.523   5.513  1.00  0.00           H  
ATOM    114 HG12 VAL     7     102.412   8.864   4.997  1.00  0.00           H  
ATOM    115 HG13 VAL     7     101.835   9.189   6.632  1.00  0.00           H  
ATOM    116 HG21 VAL     7      98.417  10.186   5.653  1.00  0.00           H  
ATOM    117 HG22 VAL     7      99.714  11.381   5.613  1.00  0.00           H  
ATOM    118 HG23 VAL     7      99.613  10.234   6.950  1.00  0.00           H  
ATOM    119  N   GLN     8     100.258   7.563   2.546  1.00  0.00           N  
ATOM    120  CA  GLN     8     100.829   6.451   1.788  1.00  0.00           C  
ATOM    121  C   GLN     8     101.517   6.950   0.523  1.00  0.00           C  
ATOM    122  O   GLN     8     102.508   6.370   0.082  1.00  0.00           O  
ATOM    123  CB  GLN     8      99.742   5.441   1.411  1.00  0.00           C  
ATOM    124  CG  GLN     8      99.752   4.274   2.404  1.00  0.00           C  
ATOM    125  CD  GLN     8     100.766   3.221   1.966  1.00  0.00           C  
ATOM    126  NE2 GLN     8     100.354   2.027   1.639  1.00  0.00           N  
ATOM    127  OE1 GLN     8     101.965   3.494   1.923  1.00  0.00           O  
ATOM    128  HN  GLN     8      99.338   7.508   2.893  1.00  0.00           H  
ATOM    129  HA  GLN     8     101.566   5.958   2.402  1.00  0.00           H  
ATOM    130  HB1 GLN     8      99.932   5.064   0.417  1.00  0.00           H  
ATOM    131  HB2 GLN     8      98.777   5.925   1.433  1.00  0.00           H  
ATOM    132  HG1 GLN     8      98.769   3.828   2.441  1.00  0.00           H  
ATOM    133  HG2 GLN     8     100.016   4.641   3.384  1.00  0.00           H  
ATOM    134 HE21 GLN     8      99.399   1.810   1.674  1.00  0.00           H  
ATOM    135 HE22 GLN     8     101.000   1.345   1.358  1.00  0.00           H  
ATOM    136  N   GLY     9     100.994   8.024  -0.058  1.00  0.00           N  
ATOM    137  CA  GLY     9     101.582   8.577  -1.271  1.00  0.00           C  
ATOM    138  C   GLY     9     102.946   9.192  -0.983  1.00  0.00           C  
ATOM    139  O   GLY     9     103.876   9.064  -1.775  1.00  0.00           O  
ATOM    140  HN  GLY     9     100.205   8.457   0.330  1.00  0.00           H  
ATOM    141  HA1 GLY     9     100.928   9.340  -1.665  1.00  0.00           H  
ATOM    142  HA2 GLY     9     101.693   7.791  -2.002  1.00  0.00           H  
ATOM    143  N   ARG    10     103.049   9.873   0.151  1.00  0.00           N  
ATOM    144  CA  ARG    10     104.298  10.521   0.534  1.00  0.00           C  
ATOM    145  C   ARG    10     105.460   9.542   0.413  1.00  0.00           C  
ATOM    146  O   ARG    10     106.537   9.893  -0.077  1.00  0.00           O  
ATOM    147  CB  ARG    10     104.207  11.040   1.973  1.00  0.00           C  
ATOM    148  CG  ARG    10     104.390  12.560   1.986  1.00  0.00           C  
ATOM    149  CD  ARG    10     105.881  12.899   2.026  1.00  0.00           C  
ATOM    150  NE  ARG    10     106.249  13.696   0.858  1.00  0.00           N  
ATOM    151  CZ  ARG    10     105.847  14.960   0.709  1.00  0.00           C  
ATOM    152  NH1 ARG    10     105.103  15.542   1.615  1.00  0.00           N1+
ATOM    153  NH2 ARG    10     106.200  15.624  -0.357  1.00  0.00           N  
ATOM    154  HN  ARG    10     102.266   9.947   0.732  1.00  0.00           H  
ATOM    155  HA  ARG    10     104.475  11.355  -0.127  1.00  0.00           H  
ATOM    156  HB1 ARG    10     104.978  10.581   2.573  1.00  0.00           H  
ATOM    157  HB2 ARG    10     103.239  10.794   2.382  1.00  0.00           H  
ATOM    158  HG1 ARG    10     103.906  12.973   2.857  1.00  0.00           H  
ATOM    159  HG2 ARG    10     103.949  12.982   1.094  1.00  0.00           H  
ATOM    160  HD1 ARG    10     106.455  11.984   2.032  1.00  0.00           H  
ATOM    161  HD2 ARG    10     106.097  13.460   2.923  1.00  0.00           H  
ATOM    162  HE  ARG    10     106.806  13.290   0.163  1.00  0.00           H  
ATOM    163 HH11 ARG    10     104.824  15.047   2.436  1.00  0.00           H  
ATOM    164 HH12 ARG    10     104.813  16.491   1.484  1.00  0.00           H  
ATOM    165 HH21 ARG    10     106.768  15.185  -1.055  1.00  0.00           H  
ATOM    166 HH22 ARG    10     105.904  16.572  -0.478  1.00  0.00           H  
ATOM    167  N   VAL    11     105.227   8.308   0.837  1.00  0.00           N  
ATOM    168  CA  VAL    11     106.258   7.287   0.757  1.00  0.00           C  
ATOM    169  C   VAL    11     106.587   6.978  -0.697  1.00  0.00           C  
ATOM    170  O   VAL    11     107.742   7.055  -1.113  1.00  0.00           O  
ATOM    171  CB  VAL    11     105.773   6.023   1.460  1.00  0.00           C  
ATOM    172  CG1 VAL    11     106.431   4.789   0.830  1.00  0.00           C  
ATOM    173  CG2 VAL    11     106.148   6.098   2.942  1.00  0.00           C  
ATOM    174  HN  VAL    11     104.340   8.070   1.193  1.00  0.00           H  
ATOM    175  HA  VAL    11     107.148   7.643   1.250  1.00  0.00           H  
ATOM    176  HB  VAL    11     104.697   5.955   1.362  1.00  0.00           H  
ATOM    177 HG11 VAL    11     106.285   3.933   1.471  1.00  0.00           H  
ATOM    178 HG12 VAL    11     107.490   4.968   0.709  1.00  0.00           H  
ATOM    179 HG13 VAL    11     105.987   4.594  -0.136  1.00  0.00           H  
ATOM    180 HG21 VAL    11     107.198   6.335   3.037  1.00  0.00           H  
ATOM    181 HG22 VAL    11     105.949   5.148   3.413  1.00  0.00           H  
ATOM    182 HG23 VAL    11     105.562   6.868   3.422  1.00  0.00           H  
ATOM    183  N   TYR    12     105.565   6.618  -1.460  1.00  0.00           N  
ATOM    184  CA  TYR    12     105.777   6.288  -2.862  1.00  0.00           C  
ATOM    185  C   TYR    12     106.535   7.414  -3.553  1.00  0.00           C  
ATOM    186  O   TYR    12     107.626   7.202  -4.071  1.00  0.00           O  
ATOM    187  CB  TYR    12     104.438   6.051  -3.561  1.00  0.00           C  
ATOM    188  CG  TYR    12     103.717   4.912  -2.885  1.00  0.00           C  
ATOM    189  CD1 TYR    12     102.384   5.065  -2.494  1.00  0.00           C  
ATOM    190  CD2 TYR    12     104.384   3.705  -2.645  1.00  0.00           C  
ATOM    191  CE1 TYR    12     101.713   4.011  -1.864  1.00  0.00           C  
ATOM    192  CE2 TYR    12     103.714   2.650  -2.015  1.00  0.00           C  
ATOM    193  CZ  TYR    12     102.379   2.803  -1.625  1.00  0.00           C  
ATOM    194  OH  TYR    12     101.718   1.763  -1.003  1.00  0.00           O  
ATOM    195  HN  TYR    12     104.674   6.566  -1.055  1.00  0.00           H  
ATOM    196  HA  TYR    12     106.365   5.390  -2.924  1.00  0.00           H  
ATOM    197  HB1 TYR    12     104.610   5.802  -4.596  1.00  0.00           H  
ATOM    198  HB2 TYR    12     103.836   6.946  -3.500  1.00  0.00           H  
ATOM    199  HD1 TYR    12     101.871   5.995  -2.680  1.00  0.00           H  
ATOM    200  HD2 TYR    12     105.414   3.587  -2.947  1.00  0.00           H  
ATOM    201  HE1 TYR    12     100.684   4.130  -1.563  1.00  0.00           H  
ATOM    202  HE2 TYR    12     104.227   1.718  -1.831  1.00  0.00           H  
ATOM    203  HH  TYR    12     101.986   0.947  -1.430  1.00  0.00           H  
ATOM    204  N   ASN    13     105.950   8.605  -3.570  1.00  0.00           N  
ATOM    205  CA  ASN    13     106.576   9.756  -4.215  1.00  0.00           C  
ATOM    206  C   ASN    13     108.064   9.868  -3.874  1.00  0.00           C  
ATOM    207  O   ASN    13     108.869  10.248  -4.721  1.00  0.00           O  
ATOM    208  CB  ASN    13     105.864  11.038  -3.786  1.00  0.00           C  
ATOM    209  CG  ASN    13     106.149  12.142  -4.794  1.00  0.00           C  
ATOM    210  ND2 ASN    13     106.747  13.232  -4.402  1.00  0.00           N  
ATOM    211  OD1 ASN    13     105.821  12.007  -5.974  1.00  0.00           O  
ATOM    212  HN  ASN    13     105.060   8.711  -3.181  1.00  0.00           H  
ATOM    213  HA  ASN    13     106.469   9.654  -5.282  1.00  0.00           H  
ATOM    214  HB1 ASN    13     106.222  11.340  -2.812  1.00  0.00           H  
ATOM    215  HB2 ASN    13     104.799  10.859  -3.738  1.00  0.00           H  
ATOM    216 HD21 ASN    13     107.009  13.336  -3.464  1.00  0.00           H  
ATOM    217 HD22 ASN    13     106.936  13.947  -5.046  1.00  0.00           H  
ATOM    218  N   PHE    14     108.414   9.557  -2.627  1.00  0.00           N  
ATOM    219  CA  PHE    14     109.794   9.648  -2.162  1.00  0.00           C  
ATOM    220  C   PHE    14     110.661   8.543  -2.747  1.00  0.00           C  
ATOM    221  O   PHE    14     111.785   8.787  -3.184  1.00  0.00           O  
ATOM    222  CB  PHE    14     109.811   9.532  -0.636  1.00  0.00           C  
ATOM    223  CG  PHE    14     110.779  10.530  -0.062  1.00  0.00           C  
ATOM    224  CD1 PHE    14     111.940  10.085   0.580  1.00  0.00           C  
ATOM    225  CD2 PHE    14     110.517  11.899  -0.169  1.00  0.00           C  
ATOM    226  CE1 PHE    14     112.842  11.012   1.113  1.00  0.00           C  
ATOM    227  CE2 PHE    14     111.417  12.827   0.364  1.00  0.00           C  
ATOM    228  CZ  PHE    14     112.580  12.384   1.005  1.00  0.00           C  
ATOM    229  HN  PHE    14     107.735   9.279  -1.991  1.00  0.00           H  
ATOM    230  HA  PHE    14     110.202  10.605  -2.443  1.00  0.00           H  
ATOM    231  HB1 PHE    14     110.114   8.534  -0.353  1.00  0.00           H  
ATOM    232  HB2 PHE    14     108.823   9.729  -0.251  1.00  0.00           H  
ATOM    233  HD1 PHE    14     112.140   9.028   0.664  1.00  0.00           H  
ATOM    234  HD2 PHE    14     109.619  12.238  -0.664  1.00  0.00           H  
ATOM    235  HE1 PHE    14     113.738  10.669   1.609  1.00  0.00           H  
ATOM    236  HE2 PHE    14     111.216  13.884   0.280  1.00  0.00           H  
ATOM    237  HZ  PHE    14     113.277  13.099   1.416  1.00  0.00           H  
ATOM    238  N   LEU    15     110.137   7.329  -2.742  1.00  0.00           N  
ATOM    239  CA  LEU    15     110.875   6.192  -3.264  1.00  0.00           C  
ATOM    240  C   LEU    15     110.661   6.035  -4.769  1.00  0.00           C  
ATOM    241  O   LEU    15     111.187   5.110  -5.385  1.00  0.00           O  
ATOM    242  CB  LEU    15     110.437   4.929  -2.525  1.00  0.00           C  
ATOM    243  CG  LEU    15     109.109   4.413  -3.089  1.00  0.00           C  
ATOM    244  CD1 LEU    15     109.342   3.288  -4.127  1.00  0.00           C  
ATOM    245  CD2 LEU    15     108.258   3.901  -1.922  1.00  0.00           C  
ATOM    246  HN  LEU    15     109.235   7.192  -2.383  1.00  0.00           H  
ATOM    247  HA  LEU    15     111.926   6.349  -3.082  1.00  0.00           H  
ATOM    248  HB1 LEU    15     110.305   5.166  -1.480  1.00  0.00           H  
ATOM    249  HB2 LEU    15     111.194   4.169  -2.631  1.00  0.00           H  
ATOM    250  HG  LEU    15     108.592   5.226  -3.568  1.00  0.00           H  
ATOM    251 HD11 LEU    15     109.012   2.336  -3.731  1.00  0.00           H  
ATOM    252 HD12 LEU    15     110.390   3.218  -4.381  1.00  0.00           H  
ATOM    253 HD13 LEU    15     108.777   3.512  -5.021  1.00  0.00           H  
ATOM    254 HD21 LEU    15     107.966   4.734  -1.301  1.00  0.00           H  
ATOM    255 HD22 LEU    15     108.834   3.200  -1.337  1.00  0.00           H  
ATOM    256 HD23 LEU    15     107.376   3.411  -2.307  1.00  0.00           H  
ATOM    257  N   GLU    16     109.899   6.951  -5.359  1.00  0.00           N  
ATOM    258  CA  GLU    16     109.639   6.906  -6.787  1.00  0.00           C  
ATOM    259  C   GLU    16     109.775   8.303  -7.395  1.00  0.00           C  
ATOM    260  O   GLU    16     109.255   8.565  -8.481  1.00  0.00           O  
ATOM    261  CB  GLU    16     108.234   6.362  -7.045  1.00  0.00           C  
ATOM    262  CG  GLU    16     107.221   7.494  -6.885  1.00  0.00           C  
ATOM    263  CD  GLU    16     105.867   6.937  -6.467  1.00  0.00           C  
ATOM    264  OE1 GLU    16     105.652   5.751  -6.658  1.00  0.00           O  
ATOM    265  OE2 GLU    16     105.063   7.705  -5.966  1.00  0.00           O1-
ATOM    266  HN  GLU    16     109.511   7.676  -4.827  1.00  0.00           H  
ATOM    267  HA  GLU    16     110.358   6.249  -7.251  1.00  0.00           H  
ATOM    268  HB1 GLU    16     108.010   5.580  -6.335  1.00  0.00           H  
ATOM    269  HB2 GLU    16     108.179   5.966  -8.048  1.00  0.00           H  
ATOM    270  HG1 GLU    16     107.118   8.018  -7.823  1.00  0.00           H  
ATOM    271  HG2 GLU    16     107.579   8.177  -6.132  1.00  0.00           H  
ATOM    272  N   ARG    17     110.473   9.196  -6.684  1.00  0.00           N  
ATOM    273  CA  ARG    17     110.660  10.568  -7.161  1.00  0.00           C  
ATOM    274  C   ARG    17     111.045  10.580  -8.641  1.00  0.00           C  
ATOM    275  O   ARG    17     111.526   9.579  -9.171  1.00  0.00           O  
ATOM    276  CB  ARG    17     111.775  11.242  -6.358  1.00  0.00           C  
ATOM    277  CG  ARG    17     111.193  11.873  -5.096  1.00  0.00           C  
ATOM    278  CD  ARG    17     112.222  12.819  -4.477  1.00  0.00           C  
ATOM    279  NE  ARG    17     113.160  12.058  -3.658  1.00  0.00           N  
ATOM    280  CZ  ARG    17     113.851  12.615  -2.663  1.00  0.00           C  
ATOM    281  NH1 ARG    17     113.726  13.887  -2.383  1.00  0.00           N1+
ATOM    282  NH2 ARG    17     114.665  11.878  -1.958  1.00  0.00           N  
ATOM    283  HN  ARG    17     110.849   8.935  -5.813  1.00  0.00           H  
ATOM    284  HA  ARG    17     109.743  11.117  -7.020  1.00  0.00           H  
ATOM    285  HB1 ARG    17     112.239  12.008  -6.960  1.00  0.00           H  
ATOM    286  HB2 ARG    17     112.514  10.503  -6.083  1.00  0.00           H  
ATOM    287  HG1 ARG    17     110.956  11.096  -4.385  1.00  0.00           H  
ATOM    288  HG2 ARG    17     110.298  12.421  -5.345  1.00  0.00           H  
ATOM    289  HD1 ARG    17     111.713  13.548  -3.865  1.00  0.00           H  
ATOM    290  HD2 ARG    17     112.762  13.325  -5.265  1.00  0.00           H  
ATOM    291  HE  ARG    17     113.288  11.105  -3.846  1.00  0.00           H  
ATOM    292 HH11 ARG    17     113.108  14.464  -2.914  1.00  0.00           H  
ATOM    293 HH12 ARG    17     114.252  14.284  -1.631  1.00  0.00           H  
ATOM    294 HH21 ARG    17     114.767  10.905  -2.168  1.00  0.00           H  
ATOM    295 HH22 ARG    17     115.184  12.283  -1.207  1.00  0.00           H  
ATOM    296  N   PRO    18     110.822  11.681  -9.321  1.00  0.00           N  
ATOM    297  CA  PRO    18     111.128  11.806 -10.775  1.00  0.00           C  
ATOM    298  C   PRO    18     112.529  11.324 -11.128  1.00  0.00           C  
ATOM    299  O   PRO    18     112.693  10.248 -11.706  1.00  0.00           O  
ATOM    300  CB  PRO    18     110.970  13.306 -11.070  1.00  0.00           C  
ATOM    301  CG  PRO    18     110.844  13.977  -9.739  1.00  0.00           C  
ATOM    302  CD  PRO    18     110.267  12.933  -8.791  1.00  0.00           C  
ATOM    303  HA  PRO    18     110.399  11.257 -11.347  1.00  0.00           H  
ATOM    304  HB1 PRO    18     110.078  13.478 -11.654  1.00  0.00           H  
ATOM    305  HB2 PRO    18     111.838  13.676 -11.597  1.00  0.00           H  
ATOM    306  HG1 PRO    18     110.174  14.820  -9.807  1.00  0.00           H  
ATOM    307  HG2 PRO    18     111.818  14.300  -9.396  1.00  0.00           H  
ATOM    308  HD1 PRO    18     109.189  12.917  -8.848  1.00  0.00           H  
ATOM    309  HD2 PRO    18     110.600  13.111  -7.779  1.00  0.00           H  
ATOM    310  N   THR    19     113.538  12.121 -10.791  1.00  0.00           N  
ATOM    311  CA  THR    19     114.912  11.750 -11.096  1.00  0.00           C  
ATOM    312  C   THR    19     115.860  12.854 -10.655  1.00  0.00           C  
ATOM    313  O   THR    19     116.953  12.586 -10.160  1.00  0.00           O  
ATOM    314  CB  THR    19     115.074  11.499 -12.601  1.00  0.00           C  
ATOM    315  CG2 THR    19     114.326  12.574 -13.398  1.00  0.00           C  
ATOM    316  OG1 THR    19     116.452  11.536 -12.937  1.00  0.00           O  
ATOM    317  HN  THR    19     113.356  12.972 -10.333  1.00  0.00           H  
ATOM    318  HA  THR    19     115.158  10.845 -10.563  1.00  0.00           H  
ATOM    319  HB  THR    19     114.670  10.530 -12.849  1.00  0.00           H  
ATOM    320  HG1 THR    19     116.531  11.371 -13.880  1.00  0.00           H  
ATOM    321 HG21 THR    19     113.264  12.468 -13.244  1.00  0.00           H  
ATOM    322 HG22 THR    19     114.549  12.459 -14.449  1.00  0.00           H  
ATOM    323 HG23 THR    19     114.642  13.553 -13.070  1.00  0.00           H  
ATOM    324  N   GLY    20     115.428  14.095 -10.831  1.00  0.00           N  
ATOM    325  CA  GLY    20     116.241  15.235 -10.440  1.00  0.00           C  
ATOM    326  C   GLY    20     116.422  15.263  -8.930  1.00  0.00           C  
ATOM    327  O   GLY    20     117.545  15.216  -8.426  1.00  0.00           O  
ATOM    328  HN  GLY    20     114.544  14.247 -11.225  1.00  0.00           H  
ATOM    329  HA1 GLY    20     115.755  16.145 -10.755  1.00  0.00           H  
ATOM    330  HA2 GLY    20     117.209  15.163 -10.917  1.00  0.00           H  
ATOM    331  N   TRP    21     115.308  15.339  -8.211  1.00  0.00           N  
ATOM    332  CA  TRP    21     115.361  15.374  -6.758  1.00  0.00           C  
ATOM    333  C   TRP    21     115.832  14.034  -6.205  1.00  0.00           C  
ATOM    334  O   TRP    21     116.535  13.981  -5.195  1.00  0.00           O  
ATOM    335  CB  TRP    21     113.983  15.713  -6.186  1.00  0.00           C  
ATOM    336  CG  TRP    21     113.709  17.171  -6.382  1.00  0.00           C  
ATOM    337  CD1 TRP    21     112.829  17.680  -7.274  1.00  0.00           C  
ATOM    338  CD2 TRP    21     114.298  18.311  -5.691  1.00  0.00           C  
ATOM    339  CE2 TRP    21     113.730  19.497  -6.215  1.00  0.00           C  
ATOM    340  CE3 TRP    21     115.260  18.432  -4.672  1.00  0.00           C  
ATOM    341  NE1 TRP    21     112.841  19.060  -7.176  1.00  0.00           N  
ATOM    342  CZ2 TRP    21     114.103  20.757  -5.744  1.00  0.00           C  
ATOM    343  CZ3 TRP    21     115.638  19.700  -4.196  1.00  0.00           C  
ATOM    344  CH2 TRP    21     115.059  20.860  -4.732  1.00  0.00           C  
ATOM    345  HN  TRP    21     114.443  15.377  -8.668  1.00  0.00           H  
ATOM    346  HA  TRP    21     116.057  16.136  -6.459  1.00  0.00           H  
ATOM    347  HB1 TRP    21     113.965  15.483  -5.130  1.00  0.00           H  
ATOM    348  HB2 TRP    21     113.228  15.132  -6.694  1.00  0.00           H  
ATOM    349  HD1 TRP    21     112.217  17.104  -7.953  1.00  0.00           H  
ATOM    350  HE1 TRP    21     112.293  19.669  -7.714  1.00  0.00           H  
ATOM    351  HE3 TRP    21     115.712  17.546  -4.252  1.00  0.00           H  
ATOM    352  HZ2 TRP    21     113.653  21.648  -6.160  1.00  0.00           H  
ATOM    353  HZ3 TRP    21     116.378  19.781  -3.413  1.00  0.00           H  
ATOM    354  HH2 TRP    21     115.354  21.831  -4.361  1.00  0.00           H  
ATOM    355  N   LYS    22     115.443  12.954  -6.875  1.00  0.00           N  
ATOM    356  CA  LYS    22     115.830  11.615  -6.447  1.00  0.00           C  
ATOM    357  C   LYS    22     117.345  11.453  -6.490  1.00  0.00           C  
ATOM    358  O   LYS    22     117.968  11.066  -5.500  1.00  0.00           O  
ATOM    359  CB  LYS    22     115.183  10.573  -7.359  1.00  0.00           C  
ATOM    360  CG  LYS    22     115.358   9.182  -6.749  1.00  0.00           C  
ATOM    361  CD  LYS    22     115.909   8.225  -7.808  1.00  0.00           C  
ATOM    362  CE  LYS    22     116.336   6.916  -7.140  1.00  0.00           C  
ATOM    363  NZ  LYS    22     115.228   5.924  -7.238  1.00  0.00           N1+
ATOM    364  HN  LYS    22     114.885  13.061  -7.674  1.00  0.00           H  
ATOM    365  HA  LYS    22     115.487  11.455  -5.436  1.00  0.00           H  
ATOM    366  HB1 LYS    22     115.657  10.601  -8.329  1.00  0.00           H  
ATOM    367  HB2 LYS    22     114.130  10.793  -7.464  1.00  0.00           H  
ATOM    368  HG1 LYS    22     114.403   8.819  -6.401  1.00  0.00           H  
ATOM    369  HG2 LYS    22     116.048   9.238  -5.919  1.00  0.00           H  
ATOM    370  HD1 LYS    22     116.764   8.675  -8.291  1.00  0.00           H  
ATOM    371  HD2 LYS    22     115.144   8.023  -8.542  1.00  0.00           H  
ATOM    372  HE1 LYS    22     116.564   7.099  -6.101  1.00  0.00           H  
ATOM    373  HE2 LYS    22     117.212   6.528  -7.638  1.00  0.00           H  
ATOM    374  HZ1 LYS    22     114.316   6.411  -7.131  1.00  0.00           H  
ATOM    375  HZ2 LYS    22     115.333   5.213  -6.486  1.00  0.00           H  
ATOM    376  HZ3 LYS    22     115.262   5.456  -8.166  1.00  0.00           H  
ATOM    377  N   CYS    23     117.932  11.748  -7.644  1.00  0.00           N  
ATOM    378  CA  CYS    23     119.374  11.630  -7.807  1.00  0.00           C  
ATOM    379  C   CYS    23     120.096  12.603  -6.886  1.00  0.00           C  
ATOM    380  O   CYS    23     121.189  12.314  -6.402  1.00  0.00           O  
ATOM    381  CB  CYS    23     119.766  11.918  -9.257  1.00  0.00           C  
ATOM    382  SG  CYS    23     119.444  10.454 -10.273  1.00  0.00           S  
ATOM    383  HN  CYS    23     117.384  12.049  -8.398  1.00  0.00           H  
ATOM    384  HA  CYS    23     119.674  10.623  -7.558  1.00  0.00           H  
ATOM    385  HB1 CYS    23     120.816  12.163  -9.302  1.00  0.00           H  
ATOM    386  HB2 CYS    23     119.186  12.749  -9.627  1.00  0.00           H  
ATOM    387  HG  CYS    23     118.501  10.273 -10.242  1.00  0.00           H  
ATOM    388  N   PHE    24     119.482  13.759  -6.651  1.00  0.00           N  
ATOM    389  CA  PHE    24     120.085  14.765  -5.787  1.00  0.00           C  
ATOM    390  C   PHE    24     120.372  14.182  -4.406  1.00  0.00           C  
ATOM    391  O   PHE    24     121.481  14.309  -3.886  1.00  0.00           O  
ATOM    392  CB  PHE    24     119.152  15.968  -5.651  1.00  0.00           C  
ATOM    393  CG  PHE    24     119.888  17.227  -6.047  1.00  0.00           C  
ATOM    394  CD1 PHE    24     119.798  17.706  -7.358  1.00  0.00           C  
ATOM    395  CD2 PHE    24     120.658  17.914  -5.101  1.00  0.00           C  
ATOM    396  CE1 PHE    24     120.479  18.873  -7.725  1.00  0.00           C  
ATOM    397  CE2 PHE    24     121.339  19.081  -5.468  1.00  0.00           C  
ATOM    398  CZ  PHE    24     121.249  19.561  -6.781  1.00  0.00           C  
ATOM    399  HN  PHE    24     118.610  13.938  -7.068  1.00  0.00           H  
ATOM    400  HA  PHE    24     121.014  15.093  -6.228  1.00  0.00           H  
ATOM    401  HB1 PHE    24     118.821  16.054  -4.626  1.00  0.00           H  
ATOM    402  HB2 PHE    24     118.295  15.835  -6.296  1.00  0.00           H  
ATOM    403  HD1 PHE    24     119.204  17.175  -8.087  1.00  0.00           H  
ATOM    404  HD2 PHE    24     120.728  17.545  -4.089  1.00  0.00           H  
ATOM    405  HE1 PHE    24     120.409  19.243  -8.737  1.00  0.00           H  
ATOM    406  HE2 PHE    24     121.934  19.612  -4.739  1.00  0.00           H  
ATOM    407  HZ  PHE    24     121.774  20.461  -7.064  1.00  0.00           H  
ATOM    408  N   VAL    25     119.366  13.543  -3.816  1.00  0.00           N  
ATOM    409  CA  VAL    25     119.526  12.948  -2.495  1.00  0.00           C  
ATOM    410  C   VAL    25     120.456  11.741  -2.556  1.00  0.00           C  
ATOM    411  O   VAL    25     121.306  11.559  -1.686  1.00  0.00           O  
ATOM    412  CB  VAL    25     118.160  12.524  -1.947  1.00  0.00           C  
ATOM    413  CG1 VAL    25     118.337  11.375  -0.949  1.00  0.00           C  
ATOM    414  CG2 VAL    25     117.503  13.719  -1.247  1.00  0.00           C  
ATOM    415  HN  VAL    25     118.504  13.472  -4.277  1.00  0.00           H  
ATOM    416  HA  VAL    25     119.952  13.684  -1.830  1.00  0.00           H  
ATOM    417  HB  VAL    25     117.533  12.196  -2.764  1.00  0.00           H  
ATOM    418 HG11 VAL    25     118.555  10.463  -1.484  1.00  0.00           H  
ATOM    419 HG12 VAL    25     117.426  11.249  -0.381  1.00  0.00           H  
ATOM    420 HG13 VAL    25     119.151  11.602  -0.276  1.00  0.00           H  
ATOM    421 HG21 VAL    25     118.228  14.215  -0.618  1.00  0.00           H  
ATOM    422 HG22 VAL    25     116.679  13.375  -0.640  1.00  0.00           H  
ATOM    423 HG23 VAL    25     117.137  14.413  -1.989  1.00  0.00           H  
ATOM    424  N   TYR    26     120.291  10.924  -3.589  1.00  0.00           N  
ATOM    425  CA  TYR    26     121.125   9.738  -3.752  1.00  0.00           C  
ATOM    426  C   TYR    26     122.604  10.117  -3.755  1.00  0.00           C  
ATOM    427  O   TYR    26     123.419   9.487  -3.082  1.00  0.00           O  
ATOM    428  CB  TYR    26     120.775   9.031  -5.063  1.00  0.00           C  
ATOM    429  CG  TYR    26     121.296   7.614  -5.027  1.00  0.00           C  
ATOM    430  CD1 TYR    26     120.556   6.611  -4.390  1.00  0.00           C  
ATOM    431  CD2 TYR    26     122.521   7.304  -5.631  1.00  0.00           C  
ATOM    432  CE1 TYR    26     121.039   5.298  -4.359  1.00  0.00           C  
ATOM    433  CE2 TYR    26     123.004   5.991  -5.600  1.00  0.00           C  
ATOM    434  CZ  TYR    26     122.263   4.987  -4.963  1.00  0.00           C  
ATOM    435  OH  TYR    26     122.741   3.692  -4.934  1.00  0.00           O  
ATOM    436  HN  TYR    26     119.598  11.122  -4.254  1.00  0.00           H  
ATOM    437  HA  TYR    26     120.938   9.063  -2.931  1.00  0.00           H  
ATOM    438  HB1 TYR    26     121.226   9.559  -5.889  1.00  0.00           H  
ATOM    439  HB2 TYR    26     119.702   9.017  -5.188  1.00  0.00           H  
ATOM    440  HD1 TYR    26     119.611   6.850  -3.924  1.00  0.00           H  
ATOM    441  HD2 TYR    26     123.092   8.078  -6.122  1.00  0.00           H  
ATOM    442  HE1 TYR    26     120.468   4.523  -3.868  1.00  0.00           H  
ATOM    443  HE2 TYR    26     123.948   5.752  -6.066  1.00  0.00           H  
ATOM    444  HH  TYR    26     122.451   3.287  -4.113  1.00  0.00           H  
ATOM    445  N   HIS    27     122.944  11.150  -4.516  1.00  0.00           N  
ATOM    446  CA  HIS    27     124.328  11.602  -4.597  1.00  0.00           C  
ATOM    447  C   HIS    27     124.793  12.140  -3.248  1.00  0.00           C  
ATOM    448  O   HIS    27     125.792  11.679  -2.695  1.00  0.00           O  
ATOM    449  CB  HIS    27     124.454  12.696  -5.656  1.00  0.00           C  
ATOM    450  CG  HIS    27     124.937  12.095  -6.947  1.00  0.00           C  
ATOM    451  CD2 HIS    27     124.577  10.951  -7.619  1.00  0.00           C  
ATOM    452  ND1 HIS    27     125.922  12.691  -7.717  1.00  0.00           N  
ATOM    453  CE1 HIS    27     126.122  11.913  -8.795  1.00  0.00           C  
ATOM    454  NE2 HIS    27     125.327  10.840  -8.785  1.00  0.00           N  
ATOM    455  HN  HIS    27     122.255  11.617  -5.029  1.00  0.00           H  
ATOM    456  HA  HIS    27     124.955  10.769  -4.879  1.00  0.00           H  
ATOM    457  HB1 HIS    27     125.161  13.442  -5.320  1.00  0.00           H  
ATOM    458  HB2 HIS    27     123.491  13.158  -5.811  1.00  0.00           H  
ATOM    459  HD2 HIS    27     123.827  10.247  -7.290  1.00  0.00           H  
ATOM    460  HE1 HIS    27     126.837  12.131  -9.576  1.00  0.00           H  
ATOM    461  HE2 HIS    27     125.282  10.126  -9.456  1.00  0.00           H  
ATOM    462  N   PHE    28     124.060  13.116  -2.723  1.00  0.00           N  
ATOM    463  CA  PHE    28     124.406  13.707  -1.436  1.00  0.00           C  
ATOM    464  C   PHE    28     124.640  12.612  -0.400  1.00  0.00           C  
ATOM    465  O   PHE    28     125.543  12.713   0.432  1.00  0.00           O  
ATOM    466  CB  PHE    28     123.284  14.634  -0.966  1.00  0.00           C  
ATOM    467  CG  PHE    28     123.627  16.060  -1.323  1.00  0.00           C  
ATOM    468  CD1 PHE    28     123.252  16.580  -2.568  1.00  0.00           C  
ATOM    469  CD2 PHE    28     124.321  16.863  -0.410  1.00  0.00           C  
ATOM    470  CE1 PHE    28     123.569  17.903  -2.899  1.00  0.00           C  
ATOM    471  CE2 PHE    28     124.639  18.186  -0.742  1.00  0.00           C  
ATOM    472  CZ  PHE    28     124.262  18.706  -1.985  1.00  0.00           C  
ATOM    473  HN  PHE    28     123.272  13.443  -3.208  1.00  0.00           H  
ATOM    474  HA  PHE    28     125.312  14.283  -1.547  1.00  0.00           H  
ATOM    475  HB1 PHE    28     123.172  14.550   0.105  1.00  0.00           H  
ATOM    476  HB2 PHE    28     122.360  14.354  -1.449  1.00  0.00           H  
ATOM    477  HD1 PHE    28     122.717  15.960  -3.272  1.00  0.00           H  
ATOM    478  HD2 PHE    28     124.612  16.461   0.549  1.00  0.00           H  
ATOM    479  HE1 PHE    28     123.279  18.304  -3.859  1.00  0.00           H  
ATOM    480  HE2 PHE    28     125.174  18.806  -0.037  1.00  0.00           H  
ATOM    481  HZ  PHE    28     124.507  19.727  -2.241  1.00  0.00           H  
ATOM    482  N   ALA    29     123.824  11.564  -0.460  1.00  0.00           N  
ATOM    483  CA  ALA    29     123.957  10.453   0.474  1.00  0.00           C  
ATOM    484  C   ALA    29     125.246   9.677   0.209  1.00  0.00           C  
ATOM    485  O   ALA    29     125.930   9.273   1.141  1.00  0.00           O  
ATOM    486  CB  ALA    29     122.753   9.517   0.347  1.00  0.00           C  
ATOM    487  HN  ALA    29     123.119  11.537  -1.142  1.00  0.00           H  
ATOM    488  HA  ALA    29     123.987  10.845   1.480  1.00  0.00           H  
ATOM    489  HB1 ALA    29     122.411   9.507  -0.677  1.00  0.00           H  
ATOM    490  HB2 ALA    29     121.959   9.865   0.990  1.00  0.00           H  
ATOM    491  HB3 ALA    29     123.041   8.518   0.640  1.00  0.00           H  
ATOM    492  N   VAL    30     125.567   9.468  -1.065  1.00  0.00           N  
ATOM    493  CA  VAL    30     126.780   8.734  -1.432  1.00  0.00           C  
ATOM    494  C   VAL    30     128.028   9.439  -0.902  1.00  0.00           C  
ATOM    495  O   VAL    30     129.062   8.805  -0.669  1.00  0.00           O  
ATOM    496  CB  VAL    30     126.881   8.620  -2.959  1.00  0.00           C  
ATOM    497  CG1 VAL    30     128.335   8.333  -3.366  1.00  0.00           C  
ATOM    498  CG2 VAL    30     125.979   7.483  -3.445  1.00  0.00           C  
ATOM    499  HN  VAL    30     124.978   9.807  -1.771  1.00  0.00           H  
ATOM    500  HA  VAL    30     126.732   7.742  -1.012  1.00  0.00           H  
ATOM    501  HB  VAL    30     126.561   9.550  -3.408  1.00  0.00           H  
ATOM    502 HG11 VAL    30     128.366   8.001  -4.394  1.00  0.00           H  
ATOM    503 HG12 VAL    30     128.745   7.565  -2.728  1.00  0.00           H  
ATOM    504 HG13 VAL    30     128.922   9.235  -3.265  1.00  0.00           H  
ATOM    505 HG21 VAL    30     126.008   7.436  -4.524  1.00  0.00           H  
ATOM    506 HG22 VAL    30     124.965   7.662  -3.120  1.00  0.00           H  
ATOM    507 HG23 VAL    30     126.329   6.547  -3.036  1.00  0.00           H  
ATOM    508  N   PHE    31     127.925  10.746  -0.693  1.00  0.00           N  
ATOM    509  CA  PHE    31     129.054  11.517  -0.187  1.00  0.00           C  
ATOM    510  C   PHE    31     129.143  11.416   1.332  1.00  0.00           C  
ATOM    511  O   PHE    31     130.214  11.157   1.884  1.00  0.00           O  
ATOM    512  CB  PHE    31     128.897  12.984  -0.592  1.00  0.00           C  
ATOM    513  CG  PHE    31     130.116  13.430  -1.360  1.00  0.00           C  
ATOM    514  CD1 PHE    31     130.002  13.800  -2.706  1.00  0.00           C  
ATOM    515  CD2 PHE    31     131.363  13.478  -0.726  1.00  0.00           C  
ATOM    516  CE1 PHE    31     131.133  14.216  -3.418  1.00  0.00           C  
ATOM    517  CE2 PHE    31     132.494  13.894  -1.436  1.00  0.00           C  
ATOM    518  CZ  PHE    31     132.380  14.262  -2.782  1.00  0.00           C  
ATOM    519  HN  PHE    31     127.075  11.205  -0.858  1.00  0.00           H  
ATOM    520  HA  PHE    31     129.964  11.133  -0.619  1.00  0.00           H  
ATOM    521  HB1 PHE    31     128.788  13.592   0.293  1.00  0.00           H  
ATOM    522  HB2 PHE    31     128.019  13.092  -1.213  1.00  0.00           H  
ATOM    523  HD1 PHE    31     129.039  13.763  -3.196  1.00  0.00           H  
ATOM    524  HD2 PHE    31     131.452  13.194   0.312  1.00  0.00           H  
ATOM    525  HE1 PHE    31     131.045  14.500  -4.455  1.00  0.00           H  
ATOM    526  HE2 PHE    31     133.456  13.930  -0.948  1.00  0.00           H  
ATOM    527  HZ  PHE    31     133.253  14.584  -3.331  1.00  0.00           H  
ATOM    528  N   LEU    32     128.013  11.622   2.001  1.00  0.00           N  
ATOM    529  CA  LEU    32     127.975  11.554   3.456  1.00  0.00           C  
ATOM    530  C   LEU    32     128.271  10.136   3.924  1.00  0.00           C  
ATOM    531  O   LEU    32     129.002   9.933   4.894  1.00  0.00           O  
ATOM    532  CB  LEU    32     126.600  11.987   3.967  1.00  0.00           C  
ATOM    533  CG  LEU    32     126.347  13.443   3.575  1.00  0.00           C  
ATOM    534  CD1 LEU    32     124.868  13.625   3.222  1.00  0.00           C  
ATOM    535  CD2 LEU    32     126.709  14.355   4.750  1.00  0.00           C  
ATOM    536  HN  LEU    32     127.191  11.824   1.506  1.00  0.00           H  
ATOM    537  HA  LEU    32     128.723  12.220   3.859  1.00  0.00           H  
ATOM    538  HB1 LEU    32     126.570  11.895   5.042  1.00  0.00           H  
ATOM    539  HB2 LEU    32     125.839  11.358   3.529  1.00  0.00           H  
ATOM    540  HG  LEU    32     126.954  13.698   2.720  1.00  0.00           H  
ATOM    541 HD11 LEU    32     124.554  12.828   2.564  1.00  0.00           H  
ATOM    542 HD12 LEU    32     124.732  14.575   2.726  1.00  0.00           H  
ATOM    543 HD13 LEU    32     124.276  13.603   4.125  1.00  0.00           H  
ATOM    544 HD21 LEU    32     127.678  14.076   5.138  1.00  0.00           H  
ATOM    545 HD22 LEU    32     125.966  14.251   5.528  1.00  0.00           H  
ATOM    546 HD23 LEU    32     126.738  15.381   4.414  1.00  0.00           H  
ATOM    547  N   ILE    33     127.701   9.160   3.225  1.00  0.00           N  
ATOM    548  CA  ILE    33     127.913   7.765   3.572  1.00  0.00           C  
ATOM    549  C   ILE    33     129.376   7.405   3.417  1.00  0.00           C  
ATOM    550  O   ILE    33     129.919   6.658   4.219  1.00  0.00           O  
ATOM    551  CB  ILE    33     127.072   6.855   2.681  1.00  0.00           C  
ATOM    552  CG1 ILE    33     125.609   6.938   3.125  1.00  0.00           C  
ATOM    553  CG2 ILE    33     127.578   5.411   2.809  1.00  0.00           C  
ATOM    554  CD1 ILE    33     124.712   6.168   2.147  1.00  0.00           C  
ATOM    555  HN  ILE    33     127.133   9.383   2.464  1.00  0.00           H  
ATOM    556  HA  ILE    33     127.622   7.611   4.600  1.00  0.00           H  
ATOM    557  HB  ILE    33     127.160   7.176   1.653  1.00  0.00           H  
ATOM    558 HG11 ILE    33     125.302   7.973   3.150  1.00  0.00           H  
ATOM    559 HG12 ILE    33     125.513   6.513   4.113  1.00  0.00           H  
ATOM    560 HG21 ILE    33     128.523   5.314   2.295  1.00  0.00           H  
ATOM    561 HG22 ILE    33     126.863   4.733   2.371  1.00  0.00           H  
ATOM    562 HG23 ILE    33     127.711   5.167   3.852  1.00  0.00           H  
ATOM    563 HD11 ILE    33     123.710   6.564   2.197  1.00  0.00           H  
ATOM    564 HD12 ILE    33     124.699   5.121   2.418  1.00  0.00           H  
ATOM    565 HD13 ILE    33     125.088   6.275   1.138  1.00  0.00           H  
ATOM    566  N   VAL    34     130.010   7.932   2.377  1.00  0.00           N  
ATOM    567  CA  VAL    34     131.414   7.636   2.147  1.00  0.00           C  
ATOM    568  C   VAL    34     132.257   8.032   3.357  1.00  0.00           C  
ATOM    569  O   VAL    34     132.978   7.209   3.923  1.00  0.00           O  
ATOM    570  CB  VAL    34     131.908   8.378   0.903  1.00  0.00           C  
ATOM    571  CG1 VAL    34     133.418   8.614   1.013  1.00  0.00           C  
ATOM    572  CG2 VAL    34     131.605   7.539  -0.347  1.00  0.00           C  
ATOM    573  HN  VAL    34     129.527   8.520   1.751  1.00  0.00           H  
ATOM    574  HA  VAL    34     131.519   6.580   1.982  1.00  0.00           H  
ATOM    575  HB  VAL    34     131.401   9.329   0.831  1.00  0.00           H  
ATOM    576 HG11 VAL    34     133.809   8.895   0.046  1.00  0.00           H  
ATOM    577 HG12 VAL    34     133.903   7.709   1.347  1.00  0.00           H  
ATOM    578 HG13 VAL    34     133.608   9.408   1.721  1.00  0.00           H  
ATOM    579 HG21 VAL    34     130.615   7.111  -0.268  1.00  0.00           H  
ATOM    580 HG22 VAL    34     132.332   6.746  -0.435  1.00  0.00           H  
ATOM    581 HG23 VAL    34     131.653   8.169  -1.222  1.00  0.00           H  
ATOM    582  N   LEU    35     132.178   9.306   3.728  1.00  0.00           N  
ATOM    583  CA  LEU    35     132.952   9.820   4.856  1.00  0.00           C  
ATOM    584  C   LEU    35     132.550   9.146   6.168  1.00  0.00           C  
ATOM    585  O   LEU    35     133.405   8.697   6.931  1.00  0.00           O  
ATOM    586  CB  LEU    35     132.746  11.333   4.984  1.00  0.00           C  
ATOM    587  CG  LEU    35     134.074  12.023   5.323  1.00  0.00           C  
ATOM    588  CD1 LEU    35     134.759  11.308   6.497  1.00  0.00           C  
ATOM    589  CD2 LEU    35     134.993  11.996   4.095  1.00  0.00           C  
ATOM    590  HN  LEU    35     131.602   9.912   3.215  1.00  0.00           H  
ATOM    591  HA  LEU    35     133.995   9.625   4.669  1.00  0.00           H  
ATOM    592  HB1 LEU    35     132.032  11.531   5.768  1.00  0.00           H  
ATOM    593  HB2 LEU    35     132.368  11.722   4.050  1.00  0.00           H  
ATOM    594  HG  LEU    35     133.879  13.049   5.600  1.00  0.00           H  
ATOM    595 HD11 LEU    35     134.022  11.051   7.244  1.00  0.00           H  
ATOM    596 HD12 LEU    35     135.497  11.964   6.934  1.00  0.00           H  
ATOM    597 HD13 LEU    35     135.243  10.409   6.144  1.00  0.00           H  
ATOM    598 HD21 LEU    35     135.401  11.005   3.971  1.00  0.00           H  
ATOM    599 HD22 LEU    35     135.799  12.702   4.235  1.00  0.00           H  
ATOM    600 HD23 LEU    35     134.428  12.267   3.214  1.00  0.00           H  
ATOM    601  N   VAL    36     131.249   9.093   6.431  1.00  0.00           N  
ATOM    602  CA  VAL    36     130.745   8.489   7.662  1.00  0.00           C  
ATOM    603  C   VAL    36     131.179   7.032   7.769  1.00  0.00           C  
ATOM    604  O   VAL    36     131.547   6.557   8.844  1.00  0.00           O  
ATOM    605  CB  VAL    36     129.218   8.574   7.691  1.00  0.00           C  
ATOM    606  CG1 VAL    36     128.679   7.738   8.852  1.00  0.00           C  
ATOM    607  CG2 VAL    36     128.797  10.034   7.877  1.00  0.00           C  
ATOM    608  HN  VAL    36     130.616   9.474   5.790  1.00  0.00           H  
ATOM    609  HA  VAL    36     131.140   9.035   8.505  1.00  0.00           H  
ATOM    610  HB  VAL    36     128.818   8.199   6.761  1.00  0.00           H  
ATOM    611 HG11 VAL    36     127.625   7.940   8.982  1.00  0.00           H  
ATOM    612 HG12 VAL    36     129.207   7.994   9.757  1.00  0.00           H  
ATOM    613 HG13 VAL    36     128.820   6.689   8.636  1.00  0.00           H  
ATOM    614 HG21 VAL    36     129.077  10.366   8.866  1.00  0.00           H  
ATOM    615 HG22 VAL    36     127.726  10.118   7.759  1.00  0.00           H  
ATOM    616 HG23 VAL    36     129.290  10.648   7.138  1.00  0.00           H  
ATOM    617  N   CYS    37     131.123   6.331   6.649  1.00  0.00           N  
ATOM    618  CA  CYS    37     131.503   4.926   6.609  1.00  0.00           C  
ATOM    619  C   CYS    37     132.932   4.731   7.099  1.00  0.00           C  
ATOM    620  O   CYS    37     133.176   3.968   8.030  1.00  0.00           O  
ATOM    621  CB  CYS    37     131.380   4.404   5.180  1.00  0.00           C  
ATOM    622  SG  CYS    37     132.498   3.002   4.952  1.00  0.00           S  
ATOM    623  HN  CYS    37     130.814   6.762   5.831  1.00  0.00           H  
ATOM    624  HA  CYS    37     130.834   4.364   7.243  1.00  0.00           H  
ATOM    625  HB1 CYS    37     131.644   5.189   4.487  1.00  0.00           H  
ATOM    626  HB2 CYS    37     130.364   4.088   4.997  1.00  0.00           H  
ATOM    627  HG  CYS    37     132.070   2.374   4.366  1.00  0.00           H  
ATOM    628  N   LEU    38     133.877   5.421   6.470  1.00  0.00           N  
ATOM    629  CA  LEU    38     135.278   5.297   6.868  1.00  0.00           C  
ATOM    630  C   LEU    38     135.429   5.639   8.351  1.00  0.00           C  
ATOM    631  O   LEU    38     136.146   4.965   9.093  1.00  0.00           O  
ATOM    632  CB  LEU    38     136.149   6.228   6.014  1.00  0.00           C  
ATOM    633  CG  LEU    38     137.079   5.395   5.118  1.00  0.00           C  
ATOM    634  CD1 LEU    38     136.304   4.859   3.911  1.00  0.00           C  
ATOM    635  CD2 LEU    38     138.226   6.274   4.616  1.00  0.00           C  
ATOM    636  HN  LEU    38     133.631   6.022   5.732  1.00  0.00           H  
ATOM    637  HA  LEU    38     135.595   4.279   6.711  1.00  0.00           H  
ATOM    638  HB1 LEU    38     136.743   6.855   6.661  1.00  0.00           H  
ATOM    639  HB2 LEU    38     135.514   6.847   5.397  1.00  0.00           H  
ATOM    640  HG  LEU    38     137.478   4.568   5.686  1.00  0.00           H  
ATOM    641 HD11 LEU    38     135.836   5.683   3.394  1.00  0.00           H  
ATOM    642 HD12 LEU    38     135.545   4.168   4.246  1.00  0.00           H  
ATOM    643 HD13 LEU    38     136.984   4.351   3.237  1.00  0.00           H  
ATOM    644 HD21 LEU    38     137.825   7.095   4.042  1.00  0.00           H  
ATOM    645 HD22 LEU    38     138.881   5.684   3.990  1.00  0.00           H  
ATOM    646 HD23 LEU    38     138.782   6.659   5.458  1.00  0.00           H  
ATOM    647  N   ILE    39     134.739   6.693   8.762  1.00  0.00           N  
ATOM    648  CA  ILE    39     134.782   7.136  10.157  1.00  0.00           C  
ATOM    649  C   ILE    39     134.461   5.967  11.092  1.00  0.00           C  
ATOM    650  O   ILE    39     135.219   5.658  12.018  1.00  0.00           O  
ATOM    651  CB  ILE    39     133.778   8.273  10.390  1.00  0.00           C  
ATOM    652  CG1 ILE    39     134.458   9.622  10.114  1.00  0.00           C  
ATOM    653  CG2 ILE    39     133.273   8.229  11.839  1.00  0.00           C  
ATOM    654  CD1 ILE    39     135.294  10.056  11.325  1.00  0.00           C  
ATOM    655  HN  ILE    39     134.202   7.168   8.094  1.00  0.00           H  
ATOM    656  HA  ILE    39     135.775   7.499  10.377  1.00  0.00           H  
ATOM    657  HB  ILE    39     132.941   8.152   9.719  1.00  0.00           H  
ATOM    658 HG11 ILE    39     133.704  10.369   9.916  1.00  0.00           H  
ATOM    659 HG12 ILE    39     135.102   9.528   9.252  1.00  0.00           H  
ATOM    660 HG21 ILE    39     134.100   8.041  12.508  1.00  0.00           H  
ATOM    661 HG22 ILE    39     132.544   7.438  11.938  1.00  0.00           H  
ATOM    662 HG23 ILE    39     132.813   9.174  12.091  1.00  0.00           H  
ATOM    663 HD11 ILE    39     136.014  10.799  11.014  1.00  0.00           H  
ATOM    664 HD12 ILE    39     135.813   9.201  11.734  1.00  0.00           H  
ATOM    665 HD13 ILE    39     134.645  10.478  12.077  1.00  0.00           H  
ATOM    666  N   PHE    40     133.338   5.309  10.840  1.00  0.00           N  
ATOM    667  CA  PHE    40     132.933   4.176  11.664  1.00  0.00           C  
ATOM    668  C   PHE    40     133.847   2.976  11.425  1.00  0.00           C  
ATOM    669  O   PHE    40     133.974   2.103  12.278  1.00  0.00           O  
ATOM    670  CB  PHE    40     131.486   3.795  11.351  1.00  0.00           C  
ATOM    671  CG  PHE    40     130.559   4.534  12.287  1.00  0.00           C  
ATOM    672  CD1 PHE    40     129.798   5.611  11.813  1.00  0.00           C  
ATOM    673  CD2 PHE    40     130.459   4.143  13.628  1.00  0.00           C  
ATOM    674  CE1 PHE    40     128.939   6.296  12.682  1.00  0.00           C  
ATOM    675  CE2 PHE    40     129.600   4.828  14.495  1.00  0.00           C  
ATOM    676  CZ  PHE    40     128.840   5.904  14.022  1.00  0.00           C  
ATOM    677  HN  PHE    40     132.773   5.585  10.086  1.00  0.00           H  
ATOM    678  HA  PHE    40     132.999   4.461  12.703  1.00  0.00           H  
ATOM    679  HB1 PHE    40     131.357   2.732  11.483  1.00  0.00           H  
ATOM    680  HB2 PHE    40     131.256   4.063  10.330  1.00  0.00           H  
ATOM    681  HD1 PHE    40     129.874   5.913  10.779  1.00  0.00           H  
ATOM    682  HD2 PHE    40     131.047   3.314  13.992  1.00  0.00           H  
ATOM    683  HE1 PHE    40     128.351   7.126  12.317  1.00  0.00           H  
ATOM    684  HE2 PHE    40     129.524   4.526  15.529  1.00  0.00           H  
ATOM    685  HZ  PHE    40     128.177   6.432  14.691  1.00  0.00           H  
ATOM    686  N   SER    41     134.483   2.943  10.259  1.00  0.00           N  
ATOM    687  CA  SER    41     135.384   1.848   9.923  1.00  0.00           C  
ATOM    688  C   SER    41     136.528   1.771  10.926  1.00  0.00           C  
ATOM    689  O   SER    41     136.772   0.725  11.528  1.00  0.00           O  
ATOM    690  CB  SER    41     135.948   2.051   8.518  1.00  0.00           C  
ATOM    691  OG  SER    41     136.150   0.785   7.905  1.00  0.00           O  
ATOM    692  HN  SER    41     134.345   3.665   9.616  1.00  0.00           H  
ATOM    693  HA  SER    41     134.833   0.919   9.947  1.00  0.00           H  
ATOM    694  HB1 SER    41     136.887   2.586   8.582  1.00  0.00           H  
ATOM    695  HB2 SER    41     135.252   2.622   7.930  1.00  0.00           H  
ATOM    696  HG  SER    41     137.094   0.656   7.793  1.00  0.00           H  
ATOM    697  N   VAL    42     137.228   2.885  11.101  1.00  0.00           N  
ATOM    698  CA  VAL    42     138.344   2.927  12.038  1.00  0.00           C  
ATOM    699  C   VAL    42     137.843   2.730  13.465  1.00  0.00           C  
ATOM    700  O   VAL    42     138.547   2.173  14.308  1.00  0.00           O  
ATOM    701  CB  VAL    42     139.092   4.259  11.920  1.00  0.00           C  
ATOM    702  CG1 VAL    42     139.735   4.360  10.534  1.00  0.00           C  
ATOM    703  CG2 VAL    42     138.116   5.424  12.114  1.00  0.00           C  
ATOM    704  HN  VAL    42     136.990   3.690  10.595  1.00  0.00           H  
ATOM    705  HA  VAL    42     139.027   2.124  11.799  1.00  0.00           H  
ATOM    706  HB  VAL    42     139.863   4.304  12.675  1.00  0.00           H  
ATOM    707 HG11 VAL    42     139.012   4.083   9.780  1.00  0.00           H  
ATOM    708 HG12 VAL    42     140.583   3.693  10.481  1.00  0.00           H  
ATOM    709 HG13 VAL    42     140.064   5.373  10.361  1.00  0.00           H  
ATOM    710 HG21 VAL    42     137.600   5.310  13.054  1.00  0.00           H  
ATOM    711 HG22 VAL    42     137.399   5.432  11.308  1.00  0.00           H  
ATOM    712 HG23 VAL    42     138.665   6.353  12.115  1.00  0.00           H  
ATOM    713  N   LEU    43     136.622   3.187  13.732  1.00  0.00           N  
ATOM    714  CA  LEU    43     136.044   3.046  15.063  1.00  0.00           C  
ATOM    715  C   LEU    43     135.695   1.584  15.350  1.00  0.00           C  
ATOM    716  O   LEU    43     135.672   1.159  16.504  1.00  0.00           O  
ATOM    717  CB  LEU    43     134.786   3.905  15.175  1.00  0.00           C  
ATOM    718  CG  LEU    43     134.314   3.932  16.628  1.00  0.00           C  
ATOM    719  CD1 LEU    43     134.529   5.331  17.206  1.00  0.00           C  
ATOM    720  CD2 LEU    43     132.827   3.579  16.683  1.00  0.00           C  
ATOM    721  HN  LEU    43     136.102   3.627  13.023  1.00  0.00           H  
ATOM    722  HA  LEU    43     136.762   3.383  15.794  1.00  0.00           H  
ATOM    723  HB1 LEU    43     134.008   3.489  14.554  1.00  0.00           H  
ATOM    724  HB2 LEU    43     135.009   4.911  14.849  1.00  0.00           H  
ATOM    725  HG  LEU    43     134.880   3.213  17.204  1.00  0.00           H  
ATOM    726 HD11 LEU    43     135.546   5.645  17.021  1.00  0.00           H  
ATOM    727 HD12 LEU    43     134.345   5.314  18.271  1.00  0.00           H  
ATOM    728 HD13 LEU    43     133.848   6.024  16.735  1.00  0.00           H  
ATOM    729 HD21 LEU    43     132.474   3.663  17.700  1.00  0.00           H  
ATOM    730 HD22 LEU    43     132.685   2.566  16.335  1.00  0.00           H  
ATOM    731 HD23 LEU    43     132.273   4.257  16.052  1.00  0.00           H  
ATOM    732  N   SER    44     135.420   0.823  14.295  1.00  0.00           N  
ATOM    733  CA  SER    44     135.073  -0.588  14.445  1.00  0.00           C  
ATOM    734  C   SER    44     136.331  -1.451  14.496  1.00  0.00           C  
ATOM    735  O   SER    44     136.399  -2.426  15.242  1.00  0.00           O  
ATOM    736  CB  SER    44     134.193  -1.040  13.280  1.00  0.00           C  
ATOM    737  OG  SER    44     133.916  -2.428  13.410  1.00  0.00           O  
ATOM    738  HN  SER    44     135.449   1.216  13.401  1.00  0.00           H  
ATOM    739  HA  SER    44     134.524  -0.718  15.365  1.00  0.00           H  
ATOM    740  HB1 SER    44     134.709  -0.850  12.347  1.00  0.00           H  
ATOM    741  HB2 SER    44     133.266  -0.490  13.292  1.00  0.00           H  
ATOM    742  HG  SER    44     134.349  -2.886  12.685  1.00  0.00           H  
ATOM    743  N   THR    45     137.324  -1.088  13.691  1.00  0.00           N  
ATOM    744  CA  THR    45     138.574  -1.837  13.651  1.00  0.00           C  
ATOM    745  C   THR    45     139.111  -2.051  15.062  1.00  0.00           C  
ATOM    746  O   THR    45     139.434  -3.174  15.452  1.00  0.00           O  
ATOM    747  CB  THR    45     139.607  -1.080  12.817  1.00  0.00           C  
ATOM    748  CG2 THR    45     140.892  -1.905  12.719  1.00  0.00           C  
ATOM    749  OG1 THR    45     139.087  -0.854  11.514  1.00  0.00           O  
ATOM    750  HN  THR    45     137.213  -0.304  13.114  1.00  0.00           H  
ATOM    751  HA  THR    45     138.393  -2.799  13.195  1.00  0.00           H  
ATOM    752  HB  THR    45     139.827  -0.135  13.287  1.00  0.00           H  
ATOM    753  HG1 THR    45     138.826  -1.701  11.146  1.00  0.00           H  
ATOM    754 HG21 THR    45     141.345  -1.982  13.696  1.00  0.00           H  
ATOM    755 HG22 THR    45     141.579  -1.422  12.040  1.00  0.00           H  
ATOM    756 HG23 THR    45     140.658  -2.894  12.352  1.00  0.00           H  
ATOM    757  N   ILE    46     139.196  -0.966  15.826  1.00  0.00           N  
ATOM    758  CA  ILE    46     139.689  -1.043  17.198  1.00  0.00           C  
ATOM    759  C   ILE    46     138.763  -1.902  18.053  1.00  0.00           C  
ATOM    760  O   ILE    46     139.197  -2.519  19.025  1.00  0.00           O  
ATOM    761  CB  ILE    46     139.786   0.362  17.804  1.00  0.00           C  
ATOM    762  CG1 ILE    46     138.445   1.087  17.650  1.00  0.00           C  
ATOM    763  CG2 ILE    46     140.877   1.153  17.083  1.00  0.00           C  
ATOM    764  CD1 ILE    46     137.877   1.420  19.031  1.00  0.00           C  
ATOM    765  HN  ILE    46     138.920  -0.099  15.462  1.00  0.00           H  
ATOM    766  HA  ILE    46     140.672  -1.487  17.193  1.00  0.00           H  
ATOM    767  HB  ILE    46     140.035   0.281  18.853  1.00  0.00           H  
ATOM    768 HG11 ILE    46     137.750   0.453  17.124  1.00  0.00           H  
ATOM    769 HG12 ILE    46     138.593   2.000  17.092  1.00  0.00           H  
ATOM    770 HG21 ILE    46     140.855   2.181  17.415  1.00  0.00           H  
ATOM    771 HG22 ILE    46     140.705   1.115  16.017  1.00  0.00           H  
ATOM    772 HG23 ILE    46     141.842   0.723  17.309  1.00  0.00           H  
ATOM    773 HD11 ILE    46     138.467   2.202  19.485  1.00  0.00           H  
ATOM    774 HD12 ILE    46     137.907   0.538  19.655  1.00  0.00           H  
ATOM    775 HD13 ILE    46     136.854   1.753  18.928  1.00  0.00           H  
ATOM    776  N   GLU    47     137.486  -1.937  17.685  1.00  0.00           N  
ATOM    777  CA  GLU    47     136.508  -2.728  18.428  1.00  0.00           C  
ATOM    778  C   GLU    47     136.947  -4.186  18.496  1.00  0.00           C  
ATOM    779  O   GLU    47     136.633  -4.895  19.452  1.00  0.00           O  
ATOM    780  CB  GLU    47     135.138  -2.634  17.754  1.00  0.00           C  
ATOM    781  CG  GLU    47     134.036  -2.738  18.811  1.00  0.00           C  
ATOM    782  CD  GLU    47     133.393  -1.373  19.029  1.00  0.00           C  
ATOM    783  OE1 GLU    47     133.373  -0.923  20.163  1.00  0.00           O  
ATOM    784  OE2 GLU    47     132.931  -0.796  18.058  1.00  0.00           O1-
ATOM    785  HN  GLU    47     137.195  -1.427  16.901  1.00  0.00           H  
ATOM    786  HA  GLU    47     136.432  -2.337  19.432  1.00  0.00           H  
ATOM    787  HB1 GLU    47     135.030  -3.440  17.045  1.00  0.00           H  
ATOM    788  HB2 GLU    47     135.055  -1.687  17.241  1.00  0.00           H  
ATOM    789  HG1 GLU    47     134.462  -3.086  19.740  1.00  0.00           H  
ATOM    790  HG2 GLU    47     133.285  -3.438  18.476  1.00  0.00           H  
ATOM    791  N   GLN    48     137.675  -4.627  17.476  1.00  0.00           N  
ATOM    792  CA  GLN    48     138.154  -6.003  17.431  1.00  0.00           C  
ATOM    793  C   GLN    48     139.086  -6.279  18.608  1.00  0.00           C  
ATOM    794  O   GLN    48     138.914  -7.260  19.330  1.00  0.00           O  
ATOM    795  CB  GLN    48     138.897  -6.257  16.119  1.00  0.00           C  
ATOM    796  CG  GLN    48     138.601  -7.678  15.631  1.00  0.00           C  
ATOM    797  CD  GLN    48     139.554  -8.051  14.498  1.00  0.00           C  
ATOM    798  NE2 GLN    48     140.455  -8.974  14.694  1.00  0.00           N  
ATOM    799  OE1 GLN    48     139.473  -7.487  13.407  1.00  0.00           O  
ATOM    800  HN  GLN    48     137.897  -4.016  16.742  1.00  0.00           H  
ATOM    801  HA  GLN    48     137.308  -6.671  17.490  1.00  0.00           H  
ATOM    802  HB1 GLN    48     139.959  -6.148  16.278  1.00  0.00           H  
ATOM    803  HB2 GLN    48     138.568  -5.546  15.375  1.00  0.00           H  
ATOM    804  HG1 GLN    48     137.584  -7.729  15.272  1.00  0.00           H  
ATOM    805  HG2 GLN    48     138.729  -8.372  16.449  1.00  0.00           H  
ATOM    806 HE21 GLN    48     140.518  -9.423  15.563  1.00  0.00           H  
ATOM    807 HE22 GLN    48     141.070  -9.219  13.971  1.00  0.00           H  
ATOM    808  N   TYR    49     140.068  -5.402  18.796  1.00  0.00           N  
ATOM    809  CA  TYR    49     141.018  -5.560  19.891  1.00  0.00           C  
ATOM    810  C   TYR    49     140.286  -5.563  21.230  1.00  0.00           C  
ATOM    811  O   TYR    49     140.719  -6.207  22.185  1.00  0.00           O  
ATOM    812  CB  TYR    49     142.040  -4.422  19.866  1.00  0.00           C  
ATOM    813  CG  TYR    49     142.812  -4.410  21.162  1.00  0.00           C  
ATOM    814  CD1 TYR    49     143.475  -5.565  21.594  1.00  0.00           C  
ATOM    815  CD2 TYR    49     142.866  -3.243  21.934  1.00  0.00           C  
ATOM    816  CE1 TYR    49     144.191  -5.554  22.797  1.00  0.00           C  
ATOM    817  CE2 TYR    49     143.582  -3.231  23.137  1.00  0.00           C  
ATOM    818  CZ  TYR    49     144.244  -4.386  23.569  1.00  0.00           C  
ATOM    819  OH  TYR    49     144.950  -4.375  24.754  1.00  0.00           O  
ATOM    820  HN  TYR    49     140.153  -4.637  18.191  1.00  0.00           H  
ATOM    821  HA  TYR    49     141.537  -6.499  19.773  1.00  0.00           H  
ATOM    822  HB1 TYR    49     141.526  -3.481  19.745  1.00  0.00           H  
ATOM    823  HB2 TYR    49     142.722  -4.569  19.041  1.00  0.00           H  
ATOM    824  HD1 TYR    49     143.433  -6.466  20.999  1.00  0.00           H  
ATOM    825  HD2 TYR    49     142.354  -2.351  21.601  1.00  0.00           H  
ATOM    826  HE1 TYR    49     144.702  -6.445  23.130  1.00  0.00           H  
ATOM    827  HE2 TYR    49     143.624  -2.331  23.732  1.00  0.00           H  
ATOM    828  HH  TYR    49     144.338  -4.575  25.466  1.00  0.00           H  
ATOM    829  N   ALA    50     139.171  -4.841  21.286  1.00  0.00           N  
ATOM    830  CA  ALA    50     138.379  -4.768  22.508  1.00  0.00           C  
ATOM    831  C   ALA    50     137.420  -5.957  22.597  1.00  0.00           C  
ATOM    832  O   ALA    50     136.939  -6.294  23.679  1.00  0.00           O  
ATOM    833  CB  ALA    50     137.594  -3.452  22.537  1.00  0.00           C  
ATOM    834  HN  ALA    50     138.875  -4.352  20.490  1.00  0.00           H  
ATOM    835  HA  ALA    50     139.045  -4.794  23.357  1.00  0.00           H  
ATOM    836  HB1 ALA    50     136.604  -3.621  22.936  1.00  0.00           H  
ATOM    837  HB2 ALA    50     137.514  -3.058  21.534  1.00  0.00           H  
ATOM    838  HB3 ALA    50     138.114  -2.739  23.161  1.00  0.00           H  
ATOM    839  N   ALA    51     137.147  -6.588  21.456  1.00  0.00           N  
ATOM    840  CA  ALA    51     136.248  -7.735  21.429  1.00  0.00           C  
ATOM    841  C   ALA    51     136.682  -8.777  22.456  1.00  0.00           C  
ATOM    842  O   ALA    51     135.848  -9.421  23.091  1.00  0.00           O  
ATOM    843  CB  ALA    51     136.239  -8.357  20.029  1.00  0.00           C  
ATOM    844  HN  ALA    51     137.557  -6.279  20.622  1.00  0.00           H  
ATOM    845  HA  ALA    51     135.249  -7.402  21.668  1.00  0.00           H  
ATOM    846  HB1 ALA    51     136.461  -7.596  19.297  1.00  0.00           H  
ATOM    847  HB2 ALA    51     135.265  -8.777  19.828  1.00  0.00           H  
ATOM    848  HB3 ALA    51     136.985  -9.137  19.975  1.00  0.00           H  
ATOM    849  N   LEU    52     137.989  -8.933  22.621  1.00  0.00           N  
ATOM    850  CA  LEU    52     138.515  -9.898  23.580  1.00  0.00           C  
ATOM    851  C   LEU    52     138.428  -9.348  25.004  1.00  0.00           C  
ATOM    852  O   LEU    52     138.450 -10.105  25.973  1.00  0.00           O  
ATOM    853  CB  LEU    52     139.970 -10.227  23.244  1.00  0.00           C  
ATOM    854  CG  LEU    52     140.838  -8.991  23.480  1.00  0.00           C  
ATOM    855  CD1 LEU    52     141.600  -9.145  24.799  1.00  0.00           C  
ATOM    856  CD2 LEU    52     141.835  -8.845  22.328  1.00  0.00           C  
ATOM    857  HN  LEU    52     138.612  -8.391  22.091  1.00  0.00           H  
ATOM    858  HA  LEU    52     137.932 -10.804  23.521  1.00  0.00           H  
ATOM    859  HB1 LEU    52     140.043 -10.522  22.209  1.00  0.00           H  
ATOM    860  HB2 LEU    52     140.311 -11.034  23.876  1.00  0.00           H  
ATOM    861  HG  LEU    52     140.210  -8.114  23.529  1.00  0.00           H  
ATOM    862 HD11 LEU    52     142.031  -8.195  25.079  1.00  0.00           H  
ATOM    863 HD12 LEU    52     142.386  -9.875  24.678  1.00  0.00           H  
ATOM    864 HD13 LEU    52     140.920  -9.473  25.571  1.00  0.00           H  
ATOM    865 HD21 LEU    52     141.308  -8.550  21.432  1.00  0.00           H  
ATOM    866 HD22 LEU    52     142.331  -9.788  22.160  1.00  0.00           H  
ATOM    867 HD23 LEU    52     142.567  -8.091  22.579  1.00  0.00           H  
ATOM    868  N   ALA    53     138.331  -8.026  25.122  1.00  0.00           N  
ATOM    869  CA  ALA    53     138.241  -7.388  26.431  1.00  0.00           C  
ATOM    870  C   ALA    53     136.898  -7.694  27.089  1.00  0.00           C  
ATOM    871  O   ALA    53     136.845  -8.216  28.202  1.00  0.00           O  
ATOM    872  CB  ALA    53     138.412  -5.873  26.285  1.00  0.00           C  
ATOM    873  HN  ALA    53     138.319  -7.468  24.315  1.00  0.00           H  
ATOM    874  HA  ALA    53     139.033  -7.768  27.059  1.00  0.00           H  
ATOM    875  HB1 ALA    53     139.002  -5.661  25.405  1.00  0.00           H  
ATOM    876  HB2 ALA    53     138.915  -5.481  27.157  1.00  0.00           H  
ATOM    877  HB3 ALA    53     137.443  -5.406  26.189  1.00  0.00           H  
ATOM    878  N   THR    54     135.814  -7.360  26.394  1.00  0.00           N  
ATOM    879  CA  THR    54     134.477  -7.601  26.925  1.00  0.00           C  
ATOM    880  C   THR    54     133.498  -7.936  25.802  1.00  0.00           C  
ATOM    881  O   THR    54     132.367  -7.452  25.790  1.00  0.00           O  
ATOM    882  CB  THR    54     133.987  -6.360  27.675  1.00  0.00           C  
ATOM    883  CG2 THR    54     134.795  -6.183  28.961  1.00  0.00           C  
ATOM    884  OG1 THR    54     134.153  -5.216  26.849  1.00  0.00           O  
ATOM    885  HN  THR    54     135.916  -6.944  25.513  1.00  0.00           H  
ATOM    886  HA  THR    54     134.518  -8.431  27.614  1.00  0.00           H  
ATOM    887  HB  THR    54     132.943  -6.477  27.922  1.00  0.00           H  
ATOM    888  HG1 THR    54     135.088  -5.121  26.657  1.00  0.00           H  
ATOM    889 HG21 THR    54     134.670  -7.055  29.588  1.00  0.00           H  
ATOM    890 HG22 THR    54     134.443  -5.308  29.490  1.00  0.00           H  
ATOM    891 HG23 THR    54     135.839  -6.061  28.717  1.00  0.00           H  
ATOM    892  N   GLY    55     133.935  -8.769  24.861  1.00  0.00           N  
ATOM    893  CA  GLY    55     133.078  -9.158  23.744  1.00  0.00           C  
ATOM    894  C   GLY    55     132.687  -7.944  22.908  1.00  0.00           C  
ATOM    895  O   GLY    55     133.102  -6.821  23.194  1.00  0.00           O  
ATOM    896  HN  GLY    55     134.845  -9.130  24.919  1.00  0.00           H  
ATOM    897  HA1 GLY    55     132.184  -9.620  24.131  1.00  0.00           H  
ATOM    898  HA2 GLY    55     133.602  -9.867  23.121  1.00  0.00           H  
ATOM    899  N   THR    56     131.878  -8.178  21.879  1.00  0.00           N  
ATOM    900  CA  THR    56     131.424  -7.097  21.009  1.00  0.00           C  
ATOM    901  C   THR    56     129.911  -7.169  20.828  1.00  0.00           C  
ATOM    902  O   THR    56     129.400  -8.062  20.151  1.00  0.00           O  
ATOM    903  CB  THR    56     132.113  -7.191  19.644  1.00  0.00           C  
ATOM    904  CG2 THR    56     131.521  -6.142  18.702  1.00  0.00           C  
ATOM    905  OG1 THR    56     133.506  -6.959  19.800  1.00  0.00           O  
ATOM    906  HN  THR    56     131.574  -9.094  21.705  1.00  0.00           H  
ATOM    907  HA  THR    56     131.679  -6.152  21.465  1.00  0.00           H  
ATOM    908  HB  THR    56     131.955  -8.173  19.226  1.00  0.00           H  
ATOM    909  HG1 THR    56     133.955  -7.318  19.032  1.00  0.00           H  
ATOM    910 HG21 THR    56     131.532  -5.177  19.187  1.00  0.00           H  
ATOM    911 HG22 THR    56     130.503  -6.411  18.458  1.00  0.00           H  
ATOM    912 HG23 THR    56     132.108  -6.098  17.797  1.00  0.00           H  
ATOM    913  N   LEU    57     129.199  -6.230  21.443  1.00  0.00           N  
ATOM    914  CA  LEU    57     127.742  -6.203  21.347  1.00  0.00           C  
ATOM    915  C   LEU    57     127.282  -5.099  20.399  1.00  0.00           C  
ATOM    916  O   LEU    57     127.451  -3.915  20.689  1.00  0.00           O  
ATOM    917  CB  LEU    57     127.135  -5.967  22.731  1.00  0.00           C  
ATOM    918  CG  LEU    57     127.041  -7.294  23.482  1.00  0.00           C  
ATOM    919  CD1 LEU    57     128.384  -7.603  24.150  1.00  0.00           C  
ATOM    920  CD2 LEU    57     125.949  -7.195  24.549  1.00  0.00           C  
ATOM    921  HN  LEU    57     129.659  -5.546  21.973  1.00  0.00           H  
ATOM    922  HA  LEU    57     127.397  -7.154  20.972  1.00  0.00           H  
ATOM    923  HB1 LEU    57     126.147  -5.546  22.623  1.00  0.00           H  
ATOM    924  HB2 LEU    57     127.760  -5.281  23.286  1.00  0.00           H  
ATOM    925  HG  LEU    57     126.797  -8.085  22.787  1.00  0.00           H  
ATOM    926 HD11 LEU    57     129.099  -7.904  23.399  1.00  0.00           H  
ATOM    927 HD12 LEU    57     128.256  -8.402  24.865  1.00  0.00           H  
ATOM    928 HD13 LEU    57     128.746  -6.720  24.658  1.00  0.00           H  
ATOM    929 HD21 LEU    57     124.980  -7.179  24.072  1.00  0.00           H  
ATOM    930 HD22 LEU    57     126.085  -6.287  25.119  1.00  0.00           H  
ATOM    931 HD23 LEU    57     126.011  -8.046  25.210  1.00  0.00           H  
ATOM    932  N   PHE    58     126.693  -5.496  19.273  1.00  0.00           N  
ATOM    933  CA  PHE    58     126.207  -4.530  18.291  1.00  0.00           C  
ATOM    934  C   PHE    58     127.271  -3.475  18.011  1.00  0.00           C  
ATOM    935  O   PHE    58     128.452  -3.693  18.282  1.00  0.00           O  
ATOM    936  CB  PHE    58     124.940  -3.852  18.813  1.00  0.00           C  
ATOM    937  CG  PHE    58     124.106  -4.856  19.569  1.00  0.00           C  
ATOM    938  CD1 PHE    58     123.996  -4.766  20.961  1.00  0.00           C  
ATOM    939  CD2 PHE    58     123.443  -5.876  18.879  1.00  0.00           C  
ATOM    940  CE1 PHE    58     123.222  -5.696  21.663  1.00  0.00           C  
ATOM    941  CE2 PHE    58     122.669  -6.806  19.580  1.00  0.00           C  
ATOM    942  CZ  PHE    58     122.557  -6.717  20.973  1.00  0.00           C  
ATOM    943  HN  PHE    58     126.583  -6.455  19.100  1.00  0.00           H  
ATOM    944  HA  PHE    58     125.974  -5.047  17.372  1.00  0.00           H  
ATOM    945  HB1 PHE    58     124.369  -3.464  17.982  1.00  0.00           H  
ATOM    946  HB2 PHE    58     125.213  -3.041  19.472  1.00  0.00           H  
ATOM    947  HD1 PHE    58     124.509  -3.978  21.494  1.00  0.00           H  
ATOM    948  HD2 PHE    58     123.529  -5.945  17.803  1.00  0.00           H  
ATOM    949  HE1 PHE    58     123.136  -5.626  22.737  1.00  0.00           H  
ATOM    950  HE2 PHE    58     122.156  -7.594  19.047  1.00  0.00           H  
ATOM    951  HZ  PHE    58     121.960  -7.435  21.514  1.00  0.00           H  
ATOM    952  N   TRP    59     126.854  -2.334  17.460  1.00  0.00           N  
ATOM    953  CA  TRP    59     127.789  -1.257  17.144  1.00  0.00           C  
ATOM    954  C   TRP    59     128.785  -1.699  16.078  1.00  0.00           C  
ATOM    955  O   TRP    59     129.831  -1.075  15.898  1.00  0.00           O  
ATOM    956  CB  TRP    59     128.544  -0.820  18.407  1.00  0.00           C  
ATOM    957  CG  TRP    59     127.949   0.442  18.943  1.00  0.00           C  
ATOM    958  CD1 TRP    59     128.416   1.687  18.696  1.00  0.00           C  
ATOM    959  CD2 TRP    59     126.794   0.606  19.820  1.00  0.00           C  
ATOM    960  CE2 TRP    59     126.608   1.987  20.065  1.00  0.00           C  
ATOM    961  CE3 TRP    59     125.896  -0.299  20.416  1.00  0.00           C  
ATOM    962  NE1 TRP    59     127.622   2.604  19.360  1.00  0.00           N  
ATOM    963  CZ2 TRP    59     125.573   2.455  20.876  1.00  0.00           C  
ATOM    964  CZ3 TRP    59     124.853   0.168  21.233  1.00  0.00           C  
ATOM    965  CH2 TRP    59     124.690   1.542  21.461  1.00  0.00           C  
ATOM    966  HN  TRP    59     125.906  -2.212  17.243  1.00  0.00           H  
ATOM    967  HA  TRP    59     127.230  -0.415  16.759  1.00  0.00           H  
ATOM    968  HB1 TRP    59     129.581  -0.650  18.162  1.00  0.00           H  
ATOM    969  HB2 TRP    59     128.476  -1.590  19.159  1.00  0.00           H  
ATOM    970  HD1 TRP    59     129.270   1.926  18.079  1.00  0.00           H  
ATOM    971  HE1 TRP    59     127.747   3.576  19.344  1.00  0.00           H  
ATOM    972  HE3 TRP    59     126.012  -1.359  20.248  1.00  0.00           H  
ATOM    973  HZ2 TRP    59     125.452   3.514  21.049  1.00  0.00           H  
ATOM    974  HZ3 TRP    59     124.169  -0.535  21.686  1.00  0.00           H  
ATOM    975  HH2 TRP    59     123.886   1.895  22.090  1.00  0.00           H  
ATOM    976  N   MET    60     128.448  -2.764  15.358  1.00  0.00           N  
ATOM    977  CA  MET    60     129.315  -3.263  14.303  1.00  0.00           C  
ATOM    978  C   MET    60     128.806  -2.779  12.951  1.00  0.00           C  
ATOM    979  O   MET    60     128.230  -3.548  12.183  1.00  0.00           O  
ATOM    980  CB  MET    60     129.345  -4.791  14.324  1.00  0.00           C  
ATOM    981  CG  MET    60     130.264  -5.268  15.450  1.00  0.00           C  
ATOM    982  SD  MET    60     130.088  -7.058  15.650  1.00  0.00           S  
ATOM    983  CE  MET    60     131.235  -7.544  14.336  1.00  0.00           C  
ATOM    984  HN  MET    60     127.598  -3.216  15.533  1.00  0.00           H  
ATOM    985  HA  MET    60     130.316  -2.888  14.460  1.00  0.00           H  
ATOM    986  HB1 MET    60     129.718  -5.156  13.380  1.00  0.00           H  
ATOM    987  HB2 MET    60     128.346  -5.168  14.489  1.00  0.00           H  
ATOM    988  HG1 MET    60     129.992  -4.775  16.372  1.00  0.00           H  
ATOM    989  HG2 MET    60     131.288  -5.032  15.204  1.00  0.00           H  
ATOM    990  HE1 MET    60     132.096  -6.890  14.351  1.00  0.00           H  
ATOM    991  HE2 MET    60     130.743  -7.465  13.380  1.00  0.00           H  
ATOM    992  HE3 MET    60     131.550  -8.566  14.495  1.00  0.00           H  
ATOM    993  N   GLU    61     129.008  -1.494  12.679  1.00  0.00           N  
ATOM    994  CA  GLU    61     128.553  -0.907  11.426  1.00  0.00           C  
ATOM    995  C   GLU    61     127.048  -1.097  11.273  1.00  0.00           C  
ATOM    996  O   GLU    61     126.578  -1.608  10.257  1.00  0.00           O  
ATOM    997  CB  GLU    61     129.280  -1.554  10.244  1.00  0.00           C  
ATOM    998  CG  GLU    61     130.703  -1.001  10.153  1.00  0.00           C  
ATOM    999  CD  GLU    61     131.521  -1.828   9.167  1.00  0.00           C  
ATOM   1000  OE1 GLU    61     132.626  -1.419   8.854  1.00  0.00           O  
ATOM   1001  OE2 GLU    61     131.030  -2.861   8.741  1.00  0.00           O1-
ATOM   1002  HN  GLU    61     129.461  -0.928  13.338  1.00  0.00           H  
ATOM   1003  HA  GLU    61     128.773   0.149  11.434  1.00  0.00           H  
ATOM   1004  HB1 GLU    61     128.751  -1.330   9.330  1.00  0.00           H  
ATOM   1005  HB2 GLU    61     129.317  -2.624  10.384  1.00  0.00           H  
ATOM   1006  HG1 GLU    61     131.168  -1.043  11.126  1.00  0.00           H  
ATOM   1007  HG2 GLU    61     130.668   0.026   9.817  1.00  0.00           H  
ATOM   1008  N   ILE    62     126.295  -0.674  12.287  1.00  0.00           N  
ATOM   1009  CA  ILE    62     124.843  -0.800  12.244  1.00  0.00           C  
ATOM   1010  C   ILE    62     124.250   0.173  11.231  1.00  0.00           C  
ATOM   1011  O   ILE    62     123.213  -0.103  10.629  1.00  0.00           O  
ATOM   1012  CB  ILE    62     124.249  -0.527  13.627  1.00  0.00           C  
ATOM   1013  CG1 ILE    62     122.791  -0.993  13.651  1.00  0.00           C  
ATOM   1014  CG2 ILE    62     124.313   0.973  13.930  1.00  0.00           C  
ATOM   1015  CD1 ILE    62     122.468  -1.584  15.024  1.00  0.00           C  
ATOM   1016  HN  ILE    62     126.724  -0.263  13.073  1.00  0.00           H  
ATOM   1017  HA  ILE    62     124.589  -1.808  11.950  1.00  0.00           H  
ATOM   1018  HB  ILE    62     124.813  -1.067  14.373  1.00  0.00           H  
ATOM   1019 HG11 ILE    62     122.641  -1.747  12.893  1.00  0.00           H  
ATOM   1020 HG12 ILE    62     122.141  -0.152  13.458  1.00  0.00           H  
ATOM   1021 HG21 ILE    62     124.139   1.136  14.982  1.00  0.00           H  
ATOM   1022 HG22 ILE    62     123.557   1.491  13.356  1.00  0.00           H  
ATOM   1023 HG23 ILE    62     125.288   1.354  13.663  1.00  0.00           H  
ATOM   1024 HD11 ILE    62     123.087  -2.453  15.196  1.00  0.00           H  
ATOM   1025 HD12 ILE    62     121.427  -1.871  15.058  1.00  0.00           H  
ATOM   1026 HD13 ILE    62     122.663  -0.846  15.788  1.00  0.00           H  
ATOM   1027  N   VAL    63     124.911   1.312  11.048  1.00  0.00           N  
ATOM   1028  CA  VAL    63     124.436   2.320  10.106  1.00  0.00           C  
ATOM   1029  C   VAL    63     124.505   1.795   8.676  1.00  0.00           C  
ATOM   1030  O   VAL    63     123.495   1.743   7.975  1.00  0.00           O  
ATOM   1031  CB  VAL    63     125.280   3.589  10.226  1.00  0.00           C  
ATOM   1032  CG1 VAL    63     124.813   4.618   9.192  1.00  0.00           C  
ATOM   1033  CG2 VAL    63     125.123   4.172  11.632  1.00  0.00           C  
ATOM   1034  HN  VAL    63     125.732   1.479  11.556  1.00  0.00           H  
ATOM   1035  HA  VAL    63     123.410   2.562  10.340  1.00  0.00           H  
ATOM   1036  HB  VAL    63     126.318   3.349  10.048  1.00  0.00           H  
ATOM   1037 HG11 VAL    63     123.736   4.694   9.220  1.00  0.00           H  
ATOM   1038 HG12 VAL    63     125.127   4.307   8.207  1.00  0.00           H  
ATOM   1039 HG13 VAL    63     125.247   5.581   9.421  1.00  0.00           H  
ATOM   1040 HG21 VAL    63     125.651   3.551  12.340  1.00  0.00           H  
ATOM   1041 HG22 VAL    63     124.075   4.206  11.894  1.00  0.00           H  
ATOM   1042 HG23 VAL    63     125.532   5.172  11.656  1.00  0.00           H  
ATOM   1043  N   LEU    64     125.701   1.410   8.247  1.00  0.00           N  
ATOM   1044  CA  LEU    64     125.879   0.896   6.896  1.00  0.00           C  
ATOM   1045  C   LEU    64     124.919  -0.256   6.631  1.00  0.00           C  
ATOM   1046  O   LEU    64     124.248  -0.290   5.598  1.00  0.00           O  
ATOM   1047  CB  LEU    64     127.317   0.417   6.704  1.00  0.00           C  
ATOM   1048  CG  LEU    64     128.197   1.591   6.272  1.00  0.00           C  
ATOM   1049  CD1 LEU    64     129.667   1.200   6.430  1.00  0.00           C  
ATOM   1050  CD2 LEU    64     127.912   1.941   4.804  1.00  0.00           C  
ATOM   1051  HN  LEU    64     126.474   1.474   8.847  1.00  0.00           H  
ATOM   1052  HA  LEU    64     125.679   1.688   6.191  1.00  0.00           H  
ATOM   1053  HB1 LEU    64     127.344  -0.349   5.944  1.00  0.00           H  
ATOM   1054  HB2 LEU    64     127.688   0.013   7.635  1.00  0.00           H  
ATOM   1055  HG  LEU    64     127.984   2.447   6.897  1.00  0.00           H  
ATOM   1056 HD11 LEU    64     129.866   0.312   5.849  1.00  0.00           H  
ATOM   1057 HD12 LEU    64     129.875   1.002   7.471  1.00  0.00           H  
ATOM   1058 HD13 LEU    64     130.294   2.007   6.084  1.00  0.00           H  
ATOM   1059 HD21 LEU    64     126.966   2.462   4.732  1.00  0.00           H  
ATOM   1060 HD22 LEU    64     127.869   1.035   4.218  1.00  0.00           H  
ATOM   1061 HD23 LEU    64     128.699   2.577   4.426  1.00  0.00           H  
ATOM   1062  N   VAL    65     124.854  -1.198   7.568  1.00  0.00           N  
ATOM   1063  CA  VAL    65     123.967  -2.343   7.415  1.00  0.00           C  
ATOM   1064  C   VAL    65     122.521  -1.874   7.288  1.00  0.00           C  
ATOM   1065  O   VAL    65     121.821  -2.235   6.343  1.00  0.00           O  
ATOM   1066  CB  VAL    65     124.107  -3.270   8.623  1.00  0.00           C  
ATOM   1067  CG1 VAL    65     122.921  -4.236   8.674  1.00  0.00           C  
ATOM   1068  CG2 VAL    65     125.409  -4.067   8.503  1.00  0.00           C  
ATOM   1069  HN  VAL    65     125.410  -1.121   8.372  1.00  0.00           H  
ATOM   1070  HA  VAL    65     124.241  -2.885   6.523  1.00  0.00           H  
ATOM   1071  HB  VAL    65     124.127  -2.680   9.528  1.00  0.00           H  
ATOM   1072 HG11 VAL    65     122.036  -3.701   8.985  1.00  0.00           H  
ATOM   1073 HG12 VAL    65     123.130  -5.027   9.378  1.00  0.00           H  
ATOM   1074 HG13 VAL    65     122.759  -4.659   7.693  1.00  0.00           H  
ATOM   1075 HG21 VAL    65     126.248  -3.387   8.506  1.00  0.00           H  
ATOM   1076 HG22 VAL    65     125.404  -4.629   7.580  1.00  0.00           H  
ATOM   1077 HG23 VAL    65     125.493  -4.747   9.337  1.00  0.00           H  
ATOM   1078  N   VAL    66     122.079  -1.064   8.245  1.00  0.00           N  
ATOM   1079  CA  VAL    66     120.716  -0.553   8.225  1.00  0.00           C  
ATOM   1080  C   VAL    66     120.398   0.054   6.863  1.00  0.00           C  
ATOM   1081  O   VAL    66     119.280  -0.060   6.372  1.00  0.00           O  
ATOM   1082  CB  VAL    66     120.536   0.506   9.315  1.00  0.00           C  
ATOM   1083  CG1 VAL    66     119.352   1.412   8.961  1.00  0.00           C  
ATOM   1084  CG2 VAL    66     120.268  -0.190  10.654  1.00  0.00           C  
ATOM   1085  HN  VAL    66     122.675  -0.815   8.980  1.00  0.00           H  
ATOM   1086  HA  VAL    66     120.034  -1.368   8.413  1.00  0.00           H  
ATOM   1087  HB  VAL    66     121.435   1.101   9.390  1.00  0.00           H  
ATOM   1088 HG11 VAL    66     119.052   1.974   9.834  1.00  0.00           H  
ATOM   1089 HG12 VAL    66     118.524   0.811   8.618  1.00  0.00           H  
ATOM   1090 HG13 VAL    66     119.647   2.096   8.179  1.00  0.00           H  
ATOM   1091 HG21 VAL    66     121.025  -0.941  10.827  1.00  0.00           H  
ATOM   1092 HG22 VAL    66     119.296  -0.659  10.628  1.00  0.00           H  
ATOM   1093 HG23 VAL    66     120.295   0.539  11.450  1.00  0.00           H  
ATOM   1094  N   PHE    67     121.389   0.698   6.260  1.00  0.00           N  
ATOM   1095  CA  PHE    67     121.202   1.320   4.954  1.00  0.00           C  
ATOM   1096  C   PHE    67     120.862   0.273   3.895  1.00  0.00           C  
ATOM   1097  O   PHE    67     119.837   0.371   3.219  1.00  0.00           O  
ATOM   1098  CB  PHE    67     122.472   2.062   4.543  1.00  0.00           C  
ATOM   1099  CG  PHE    67     122.119   3.474   4.145  1.00  0.00           C  
ATOM   1100  CD1 PHE    67     122.278   4.520   5.061  1.00  0.00           C  
ATOM   1101  CD2 PHE    67     121.630   3.737   2.859  1.00  0.00           C  
ATOM   1102  CE1 PHE    67     121.946   5.829   4.693  1.00  0.00           C  
ATOM   1103  CE2 PHE    67     121.300   5.046   2.491  1.00  0.00           C  
ATOM   1104  CZ  PHE    67     121.457   6.093   3.408  1.00  0.00           C  
ATOM   1105  HN  PHE    67     122.263   0.759   6.700  1.00  0.00           H  
ATOM   1106  HA  PHE    67     120.390   2.029   5.017  1.00  0.00           H  
ATOM   1107  HB1 PHE    67     122.931   1.558   3.706  1.00  0.00           H  
ATOM   1108  HB2 PHE    67     123.162   2.083   5.374  1.00  0.00           H  
ATOM   1109  HD1 PHE    67     122.655   4.317   6.052  1.00  0.00           H  
ATOM   1110  HD2 PHE    67     121.509   2.929   2.152  1.00  0.00           H  
ATOM   1111  HE1 PHE    67     122.068   6.636   5.400  1.00  0.00           H  
ATOM   1112  HE2 PHE    67     120.922   5.249   1.500  1.00  0.00           H  
ATOM   1113  HZ  PHE    67     121.203   7.103   3.123  1.00  0.00           H  
ATOM   1114  N   PHE    68     121.729  -0.724   3.752  1.00  0.00           N  
ATOM   1115  CA  PHE    68     121.510  -1.780   2.768  1.00  0.00           C  
ATOM   1116  C   PHE    68     120.172  -2.471   3.017  1.00  0.00           C  
ATOM   1117  O   PHE    68     119.541  -2.978   2.087  1.00  0.00           O  
ATOM   1118  CB  PHE    68     122.642  -2.805   2.848  1.00  0.00           C  
ATOM   1119  CG  PHE    68     123.906  -2.203   2.282  1.00  0.00           C  
ATOM   1120  CD1 PHE    68     125.010  -1.979   3.114  1.00  0.00           C  
ATOM   1121  CD2 PHE    68     123.974  -1.867   0.923  1.00  0.00           C  
ATOM   1122  CE1 PHE    68     126.181  -1.419   2.588  1.00  0.00           C  
ATOM   1123  CE2 PHE    68     125.144  -1.308   0.398  1.00  0.00           C  
ATOM   1124  CZ  PHE    68     126.249  -1.083   1.230  1.00  0.00           C  
ATOM   1125  HN  PHE    68     122.532  -0.750   4.315  1.00  0.00           H  
ATOM   1126  HA  PHE    68     121.502  -1.344   1.781  1.00  0.00           H  
ATOM   1127  HB1 PHE    68     122.375  -3.682   2.277  1.00  0.00           H  
ATOM   1128  HB2 PHE    68     122.805  -3.083   3.879  1.00  0.00           H  
ATOM   1129  HD1 PHE    68     124.959  -2.238   4.161  1.00  0.00           H  
ATOM   1130  HD2 PHE    68     123.122  -2.040   0.282  1.00  0.00           H  
ATOM   1131  HE1 PHE    68     127.033  -1.246   3.229  1.00  0.00           H  
ATOM   1132  HE2 PHE    68     125.197  -1.049  -0.649  1.00  0.00           H  
ATOM   1133  HZ  PHE    68     127.152  -0.652   0.825  1.00  0.00           H  
ATOM   1134  N   GLY    69     119.744  -2.469   4.277  1.00  0.00           N  
ATOM   1135  CA  GLY    69     118.475  -3.083   4.650  1.00  0.00           C  
ATOM   1136  C   GLY    69     117.307  -2.194   4.238  1.00  0.00           C  
ATOM   1137  O   GLY    69     116.297  -2.677   3.725  1.00  0.00           O  
ATOM   1138  HN  GLY    69     120.292  -2.030   4.961  1.00  0.00           H  
ATOM   1139  HA1 GLY    69     118.450  -3.226   5.720  1.00  0.00           H  
ATOM   1140  HA2 GLY    69     118.386  -4.042   4.160  1.00  0.00           H  
ATOM   1141  N   THR    70     117.455  -0.894   4.466  1.00  0.00           N  
ATOM   1142  CA  THR    70     116.407   0.057   4.114  1.00  0.00           C  
ATOM   1143  C   THR    70     116.151   0.030   2.613  1.00  0.00           C  
ATOM   1144  O   THR    70     115.008   0.131   2.170  1.00  0.00           O  
ATOM   1145  CB  THR    70     116.810   1.470   4.541  1.00  0.00           C  
ATOM   1146  CG2 THR    70     115.596   2.398   4.453  1.00  0.00           C  
ATOM   1147  OG1 THR    70     117.290   1.440   5.876  1.00  0.00           O  
ATOM   1148  HN  THR    70     118.282  -0.568   4.877  1.00  0.00           H  
ATOM   1149  HA  THR    70     115.499  -0.216   4.628  1.00  0.00           H  
ATOM   1150  HB  THR    70     117.585   1.838   3.887  1.00  0.00           H  
ATOM   1151  HG1 THR    70     118.250   1.445   5.847  1.00  0.00           H  
ATOM   1152 HG21 THR    70     114.898   2.153   5.241  1.00  0.00           H  
ATOM   1153 HG22 THR    70     115.115   2.271   3.494  1.00  0.00           H  
ATOM   1154 HG23 THR    70     115.917   3.422   4.561  1.00  0.00           H  
ATOM   1155  N   GLU    71     117.215  -0.112   1.830  1.00  0.00           N  
ATOM   1156  CA  GLU    71     117.065  -0.155   0.380  1.00  0.00           C  
ATOM   1157  C   GLU    71     116.295  -1.408  -0.020  1.00  0.00           C  
ATOM   1158  O   GLU    71     115.225  -1.318  -0.614  1.00  0.00           O  
ATOM   1159  CB  GLU    71     118.439  -0.153  -0.290  1.00  0.00           C  
ATOM   1160  CG  GLU    71     118.471   0.912  -1.387  1.00  0.00           C  
ATOM   1161  CD  GLU    71     118.340   2.300  -0.772  1.00  0.00           C  
ATOM   1162  OE1 GLU    71     117.288   2.898  -0.925  1.00  0.00           O  
ATOM   1163  OE2 GLU    71     119.294   2.745  -0.154  1.00  0.00           O1-
ATOM   1164  HN  GLU    71     118.106  -0.194   2.230  1.00  0.00           H  
ATOM   1165  HA  GLU    71     116.514   0.716   0.057  1.00  0.00           H  
ATOM   1166  HB1 GLU    71     118.628  -1.123  -0.726  1.00  0.00           H  
ATOM   1167  HB2 GLU    71     119.199   0.065   0.447  1.00  0.00           H  
ATOM   1168  HG1 GLU    71     117.652   0.745  -2.072  1.00  0.00           H  
ATOM   1169  HG2 GLU    71     119.406   0.844  -1.926  1.00  0.00           H  
ATOM   1170  N   TYR    72     116.876  -2.570   0.281  1.00  0.00           N  
ATOM   1171  CA  TYR    72     116.259  -3.852  -0.071  1.00  0.00           C  
ATOM   1172  C   TYR    72     114.758  -3.818   0.223  1.00  0.00           C  
ATOM   1173  O   TYR    72     113.939  -4.274  -0.585  1.00  0.00           O  
ATOM   1174  CB  TYR    72     116.912  -4.988   0.725  1.00  0.00           C  
ATOM   1175  CG  TYR    72     116.885  -6.261  -0.090  1.00  0.00           C  
ATOM   1176  CD1 TYR    72     118.035  -6.681  -0.770  1.00  0.00           C  
ATOM   1177  CD2 TYR    72     115.713  -7.022  -0.163  1.00  0.00           C  
ATOM   1178  CE1 TYR    72     118.011  -7.862  -1.525  1.00  0.00           C  
ATOM   1179  CE2 TYR    72     115.688  -8.202  -0.918  1.00  0.00           C  
ATOM   1180  CZ  TYR    72     116.837  -8.621  -1.599  1.00  0.00           C  
ATOM   1181  OH  TYR    72     116.814  -9.784  -2.341  1.00  0.00           O  
ATOM   1182  HN  TYR    72     117.768  -2.540   0.692  1.00  0.00           H  
ATOM   1183  HA  TYR    72     116.406  -4.036  -1.126  1.00  0.00           H  
ATOM   1184  HB1 TYR    72     116.370  -5.140   1.647  1.00  0.00           H  
ATOM   1185  HB2 TYR    72     117.935  -4.725   0.950  1.00  0.00           H  
ATOM   1186  HD1 TYR    72     118.941  -6.095  -0.715  1.00  0.00           H  
ATOM   1187  HD2 TYR    72     114.826  -6.699   0.362  1.00  0.00           H  
ATOM   1188  HE1 TYR    72     118.898  -8.185  -2.050  1.00  0.00           H  
ATOM   1189  HE2 TYR    72     114.783  -8.788  -0.975  1.00  0.00           H  
ATOM   1190  HH  TYR    72     117.116 -10.501  -1.780  1.00  0.00           H  
ATOM   1191  N   VAL    73     114.402  -3.249   1.369  1.00  0.00           N  
ATOM   1192  CA  VAL    73     113.001  -3.136   1.753  1.00  0.00           C  
ATOM   1193  C   VAL    73     112.281  -2.128   0.856  1.00  0.00           C  
ATOM   1194  O   VAL    73     111.191  -2.397   0.352  1.00  0.00           O  
ATOM   1195  CB  VAL    73     112.901  -2.690   3.213  1.00  0.00           C  
ATOM   1196  CG1 VAL    73     111.552  -2.008   3.458  1.00  0.00           C  
ATOM   1197  CG2 VAL    73     113.030  -3.913   4.125  1.00  0.00           C  
ATOM   1198  HN  VAL    73     115.094  -2.887   1.962  1.00  0.00           H  
ATOM   1199  HA  VAL    73     112.528  -4.101   1.649  1.00  0.00           H  
ATOM   1200  HB  VAL    73     113.699  -1.994   3.431  1.00  0.00           H  
ATOM   1201 HG11 VAL    73     110.764  -2.596   3.010  1.00  0.00           H  
ATOM   1202 HG12 VAL    73     111.562  -1.023   3.016  1.00  0.00           H  
ATOM   1203 HG13 VAL    73     111.378  -1.923   4.521  1.00  0.00           H  
ATOM   1204 HG21 VAL    73     112.235  -4.611   3.907  1.00  0.00           H  
ATOM   1205 HG22 VAL    73     112.961  -3.601   5.157  1.00  0.00           H  
ATOM   1206 HG23 VAL    73     113.984  -4.390   3.957  1.00  0.00           H  
ATOM   1207  N   VAL    74     112.898  -0.966   0.661  1.00  0.00           N  
ATOM   1208  CA  VAL    74     112.306   0.074  -0.177  1.00  0.00           C  
ATOM   1209  C   VAL    74     112.071  -0.440  -1.592  1.00  0.00           C  
ATOM   1210  O   VAL    74     111.136  -0.014  -2.270  1.00  0.00           O  
ATOM   1211  CB  VAL    74     113.228   1.295  -0.224  1.00  0.00           C  
ATOM   1212  CG1 VAL    74     112.934   2.116  -1.485  1.00  0.00           C  
ATOM   1213  CG2 VAL    74     112.987   2.158   1.015  1.00  0.00           C  
ATOM   1214  HN  VAL    74     113.764  -0.805   1.087  1.00  0.00           H  
ATOM   1215  HA  VAL    74     111.360   0.368   0.249  1.00  0.00           H  
ATOM   1216  HB  VAL    74     114.258   0.967  -0.242  1.00  0.00           H  
ATOM   1217 HG11 VAL    74     111.865   2.230  -1.599  1.00  0.00           H  
ATOM   1218 HG12 VAL    74     113.336   1.608  -2.348  1.00  0.00           H  
ATOM   1219 HG13 VAL    74     113.391   3.090  -1.396  1.00  0.00           H  
ATOM   1220 HG21 VAL    74     113.715   2.955   1.046  1.00  0.00           H  
ATOM   1221 HG22 VAL    74     113.082   1.549   1.902  1.00  0.00           H  
ATOM   1222 HG23 VAL    74     111.993   2.580   0.973  1.00  0.00           H  
ATOM   1223  N   ARG    75     112.923  -1.358  -2.028  1.00  0.00           N  
ATOM   1224  CA  ARG    75     112.804  -1.931  -3.362  1.00  0.00           C  
ATOM   1225  C   ARG    75     111.505  -2.716  -3.466  1.00  0.00           C  
ATOM   1226  O   ARG    75     110.733  -2.544  -4.410  1.00  0.00           O  
ATOM   1227  CB  ARG    75     113.993  -2.857  -3.638  1.00  0.00           C  
ATOM   1228  CG  ARG    75     114.235  -2.962  -5.150  1.00  0.00           C  
ATOM   1229  CD  ARG    75     115.717  -2.709  -5.471  1.00  0.00           C  
ATOM   1230  NE  ARG    75     115.898  -1.350  -5.982  1.00  0.00           N  
ATOM   1231  CZ  ARG    75     117.090  -0.747  -5.987  1.00  0.00           C  
ATOM   1232  NH1 ARG    75     118.154  -1.351  -5.523  1.00  0.00           N1+
ATOM   1233  NH2 ARG    75     117.197   0.463  -6.467  1.00  0.00           N  
ATOM   1234  HN  ARG    75     113.643  -1.660  -1.441  1.00  0.00           H  
ATOM   1235  HA  ARG    75     112.797  -1.134  -4.091  1.00  0.00           H  
ATOM   1236  HB1 ARG    75     113.778  -3.839  -3.243  1.00  0.00           H  
ATOM   1237  HB2 ARG    75     114.872  -2.460  -3.154  1.00  0.00           H  
ATOM   1238  HG1 ARG    75     113.629  -2.229  -5.663  1.00  0.00           H  
ATOM   1239  HG2 ARG    75     113.960  -3.951  -5.486  1.00  0.00           H  
ATOM   1240  HD1 ARG    75     116.042  -3.418  -6.218  1.00  0.00           H  
ATOM   1241  HD2 ARG    75     116.309  -2.837  -4.579  1.00  0.00           H  
ATOM   1242  HE  ARG    75     115.121  -0.868  -6.334  1.00  0.00           H  
ATOM   1243 HH11 ARG    75     118.089  -2.278  -5.156  1.00  0.00           H  
ATOM   1244 HH12 ARG    75     119.038  -0.883  -5.536  1.00  0.00           H  
ATOM   1245 HH21 ARG    75     116.390   0.931  -6.828  1.00  0.00           H  
ATOM   1246 HH22 ARG    75     118.086   0.922  -6.475  1.00  0.00           H  
ATOM   1247  N   LEU    76     111.274  -3.577  -2.484  1.00  0.00           N  
ATOM   1248  CA  LEU    76     110.058  -4.381  -2.477  1.00  0.00           C  
ATOM   1249  C   LEU    76     108.835  -3.471  -2.468  1.00  0.00           C  
ATOM   1250  O   LEU    76     107.793  -3.810  -3.031  1.00  0.00           O  
ATOM   1251  CB  LEU    76     110.034  -5.303  -1.256  1.00  0.00           C  
ATOM   1252  CG  LEU    76     109.108  -6.491  -1.529  1.00  0.00           C  
ATOM   1253  CD1 LEU    76     109.899  -7.614  -2.207  1.00  0.00           C  
ATOM   1254  CD2 LEU    76     108.533  -7.002  -0.206  1.00  0.00           C  
ATOM   1255  HN  LEU    76     111.941  -3.666  -1.763  1.00  0.00           H  
ATOM   1256  HA  LEU    76     110.033  -4.981  -3.374  1.00  0.00           H  
ATOM   1257  HB1 LEU    76     109.671  -4.756  -0.399  1.00  0.00           H  
ATOM   1258  HB2 LEU    76     111.033  -5.662  -1.058  1.00  0.00           H  
ATOM   1259  HG  LEU    76     108.303  -6.177  -2.178  1.00  0.00           H  
ATOM   1260 HD11 LEU    76     110.110  -7.337  -3.230  1.00  0.00           H  
ATOM   1261 HD12 LEU    76     109.316  -8.523  -2.193  1.00  0.00           H  
ATOM   1262 HD13 LEU    76     110.827  -7.771  -1.678  1.00  0.00           H  
ATOM   1263 HD21 LEU    76     109.311  -7.490   0.360  1.00  0.00           H  
ATOM   1264 HD22 LEU    76     107.739  -7.705  -0.408  1.00  0.00           H  
ATOM   1265 HD23 LEU    76     108.143  -6.170   0.362  1.00  0.00           H  
ATOM   1266  N   TRP    77     108.972  -2.309  -1.840  1.00  0.00           N  
ATOM   1267  CA  TRP    77     107.875  -1.351  -1.783  1.00  0.00           C  
ATOM   1268  C   TRP    77     107.571  -0.823  -3.181  1.00  0.00           C  
ATOM   1269  O   TRP    77     106.440  -0.916  -3.658  1.00  0.00           O  
ATOM   1270  CB  TRP    77     108.239  -0.190  -0.856  1.00  0.00           C  
ATOM   1271  CG  TRP    77     107.148   0.008   0.148  1.00  0.00           C  
ATOM   1272  CD1 TRP    77     106.116   0.873   0.013  1.00  0.00           C  
ATOM   1273  CD2 TRP    77     106.960  -0.655   1.432  1.00  0.00           C  
ATOM   1274  CE2 TRP    77     105.786  -0.145   2.035  1.00  0.00           C  
ATOM   1275  CE3 TRP    77     107.686  -1.640   2.127  1.00  0.00           C  
ATOM   1276  NE1 TRP    77     105.308   0.783   1.131  1.00  0.00           N  
ATOM   1277  CZ2 TRP    77     105.348  -0.595   3.281  1.00  0.00           C  
ATOM   1278  CZ3 TRP    77     107.249  -2.096   3.381  1.00  0.00           C  
ATOM   1279  CH2 TRP    77     106.081  -1.574   3.957  1.00  0.00           C  
ATOM   1280  HN  TRP    77     109.829  -2.089  -1.416  1.00  0.00           H  
ATOM   1281  HA  TRP    77     106.996  -1.847  -1.394  1.00  0.00           H  
ATOM   1282  HB1 TRP    77     108.362   0.711  -1.438  1.00  0.00           H  
ATOM   1283  HB2 TRP    77     109.163  -0.417  -0.342  1.00  0.00           H  
ATOM   1284  HD1 TRP    77     105.952   1.528  -0.831  1.00  0.00           H  
ATOM   1285  HE1 TRP    77     104.491   1.305   1.282  1.00  0.00           H  
ATOM   1286  HE3 TRP    77     108.588  -2.048   1.692  1.00  0.00           H  
ATOM   1287  HZ2 TRP    77     104.447  -0.191   3.720  1.00  0.00           H  
ATOM   1288  HZ3 TRP    77     107.814  -2.851   3.906  1.00  0.00           H  
ATOM   1289  HH2 TRP    77     105.750  -1.929   4.921  1.00  0.00           H  
ATOM   1290  N   SER    78     108.592  -0.276  -3.837  1.00  0.00           N  
ATOM   1291  CA  SER    78     108.423   0.251  -5.187  1.00  0.00           C  
ATOM   1292  C   SER    78     107.787  -0.799  -6.084  1.00  0.00           C  
ATOM   1293  O   SER    78     106.798  -0.532  -6.764  1.00  0.00           O  
ATOM   1294  CB  SER    78     109.776   0.675  -5.767  1.00  0.00           C  
ATOM   1295  OG  SER    78     110.746   0.690  -4.728  1.00  0.00           O  
ATOM   1296  HN  SER    78     109.470  -0.232  -3.407  1.00  0.00           H  
ATOM   1297  HA  SER    78     107.771   1.107  -5.147  1.00  0.00           H  
ATOM   1298  HB1 SER    78     109.685   1.663  -6.203  1.00  0.00           H  
ATOM   1299  HB2 SER    78     110.080  -0.023  -6.527  1.00  0.00           H  
ATOM   1300  HG  SER    78     111.598   0.481  -5.115  1.00  0.00           H  
ATOM   1301  N   ALA    79     108.362  -1.994  -6.087  1.00  0.00           N  
ATOM   1302  CA  ALA    79     107.833  -3.073  -6.907  1.00  0.00           C  
ATOM   1303  C   ALA    79     106.351  -3.313  -6.594  1.00  0.00           C  
ATOM   1304  O   ALA    79     105.630  -3.908  -7.396  1.00  0.00           O  
ATOM   1305  CB  ALA    79     108.642  -4.351  -6.660  1.00  0.00           C  
ATOM   1306  HN  ALA    79     109.163  -2.150  -5.537  1.00  0.00           H  
ATOM   1307  HA  ALA    79     107.930  -2.798  -7.947  1.00  0.00           H  
ATOM   1308  HB1 ALA    79     108.843  -4.835  -7.603  1.00  0.00           H  
ATOM   1309  HB2 ALA    79     108.083  -5.022  -6.023  1.00  0.00           H  
ATOM   1310  HB3 ALA    79     109.577  -4.098  -6.181  1.00  0.00           H  
ATOM   1311  N   GLY    80     105.904  -2.842  -5.430  1.00  0.00           N  
ATOM   1312  CA  GLY    80     104.509  -3.007  -5.027  1.00  0.00           C  
ATOM   1313  C   GLY    80     103.647  -1.848  -5.524  1.00  0.00           C  
ATOM   1314  O   GLY    80     102.423  -1.972  -5.606  1.00  0.00           O  
ATOM   1315  HN  GLY    80     106.523  -2.370  -4.833  1.00  0.00           H  
ATOM   1316  HA1 GLY    80     104.454  -3.050  -3.949  1.00  0.00           H  
ATOM   1317  HA2 GLY    80     104.131  -3.933  -5.437  1.00  0.00           H  
ATOM   1318  N   CYS    81     104.292  -0.725  -5.850  1.00  0.00           N  
ATOM   1319  CA  CYS    81     103.584   0.457  -6.341  1.00  0.00           C  
ATOM   1320  C   CYS    81     102.542   0.065  -7.385  1.00  0.00           C  
ATOM   1321  O   CYS    81     101.490   0.694  -7.496  1.00  0.00           O  
ATOM   1322  CB  CYS    81     104.583   1.442  -6.960  1.00  0.00           C  
ATOM   1323  SG  CYS    81     103.776   3.041  -7.222  1.00  0.00           S  
ATOM   1324  HN  CYS    81     105.265  -0.691  -5.757  1.00  0.00           H  
ATOM   1325  HA  CYS    81     103.087   0.939  -5.513  1.00  0.00           H  
ATOM   1326  HB1 CYS    81     104.931   1.055  -7.906  1.00  0.00           H  
ATOM   1327  HB2 CYS    81     105.423   1.569  -6.293  1.00  0.00           H  
ATOM   1328  HG  CYS    81     103.354   3.023  -8.085  1.00  0.00           H  
ATOM   1329  N   ARG    82     102.843  -0.986  -8.141  1.00  0.00           N  
ATOM   1330  CA  ARG    82     101.927  -1.466  -9.167  1.00  0.00           C  
ATOM   1331  C   ARG    82     102.128  -2.960  -9.404  1.00  0.00           C  
ATOM   1332  O   ARG    82     101.267  -3.773  -9.069  1.00  0.00           O  
ATOM   1333  CB  ARG    82     102.152  -0.702 -10.473  1.00  0.00           C  
ATOM   1334  CG  ARG    82     101.037  -1.048 -11.465  1.00  0.00           C  
ATOM   1335  CD  ARG    82     101.570  -0.983 -12.901  1.00  0.00           C  
ATOM   1336  NE  ARG    82     101.235   0.305 -13.506  1.00  0.00           N  
ATOM   1337  CZ  ARG    82     101.892   0.779 -14.568  1.00  0.00           C  
ATOM   1338  NH1 ARG    82     102.871   0.102 -15.112  1.00  0.00           N1+
ATOM   1339  NH2 ARG    82     101.549   1.933 -15.071  1.00  0.00           N  
ATOM   1340  HN  ARG    82     103.695  -1.450  -8.001  1.00  0.00           H  
ATOM   1341  HA  ARG    82     100.913  -1.298  -8.836  1.00  0.00           H  
ATOM   1342  HB1 ARG    82     103.107  -0.980 -10.890  1.00  0.00           H  
ATOM   1343  HB2 ARG    82     102.142   0.361 -10.272  1.00  0.00           H  
ATOM   1344  HG1 ARG    82     100.228  -0.341 -11.352  1.00  0.00           H  
ATOM   1345  HG2 ARG    82     100.672  -2.044 -11.261  1.00  0.00           H  
ATOM   1346  HD1 ARG    82     101.121  -1.778 -13.481  1.00  0.00           H  
ATOM   1347  HD2 ARG    82     102.640  -1.109 -12.895  1.00  0.00           H  
ATOM   1348  HE  ARG    82     100.507   0.835 -13.121  1.00  0.00           H  
ATOM   1349 HH11 ARG    82     103.144  -0.784 -14.740  1.00  0.00           H  
ATOM   1350 HH12 ARG    82     103.351   0.476 -15.906  1.00  0.00           H  
ATOM   1351 HH21 ARG    82     100.801   2.455 -14.663  1.00  0.00           H  
ATOM   1352 HH22 ARG    82     102.036   2.296 -15.867  1.00  0.00           H  
ATOM   1353  N   SER    83     103.272  -3.316  -9.981  1.00  0.00           N  
ATOM   1354  CA  SER    83     103.575  -4.716 -10.254  1.00  0.00           C  
ATOM   1355  C   SER    83     105.043  -5.008  -9.960  1.00  0.00           C  
ATOM   1356  O   SER    83     105.922  -4.224 -10.311  1.00  0.00           O  
ATOM   1357  CB  SER    83     103.269  -5.044 -11.715  1.00  0.00           C  
ATOM   1358  OG  SER    83     101.982  -5.643 -11.802  1.00  0.00           O  
ATOM   1359  HN  SER    83     103.924  -2.626 -10.225  1.00  0.00           H  
ATOM   1360  HA  SER    83     102.961  -5.338  -9.620  1.00  0.00           H  
ATOM   1361  HB1 SER    83     104.020  -5.722 -12.097  1.00  0.00           H  
ATOM   1362  HB2 SER    83     103.278  -4.138 -12.300  1.00  0.00           H  
ATOM   1363  HG  SER    83     101.750  -5.712 -12.731  1.00  0.00           H  
ATOM   1364  N   LYS    84     105.301  -6.137  -9.312  1.00  0.00           N  
ATOM   1365  CA  LYS    84     106.669  -6.511  -8.974  1.00  0.00           C  
ATOM   1366  C   LYS    84     107.493  -6.741 -10.239  1.00  0.00           C  
ATOM   1367  O   LYS    84     108.689  -6.448 -10.272  1.00  0.00           O  
ATOM   1368  CB  LYS    84     106.668  -7.778  -8.116  1.00  0.00           C  
ATOM   1369  CG  LYS    84     108.101  -8.110  -7.693  1.00  0.00           C  
ATOM   1370  CD  LYS    84     108.630  -9.273  -8.536  1.00  0.00           C  
ATOM   1371  CE  LYS    84     110.003  -9.701  -8.011  1.00  0.00           C  
ATOM   1372  NZ  LYS    84     109.839 -10.528  -6.779  1.00  0.00           N1+
ATOM   1373  HN  LYS    84     104.562  -6.725  -9.052  1.00  0.00           H  
ATOM   1374  HA  LYS    84     107.118  -5.710  -8.408  1.00  0.00           H  
ATOM   1375  HB1 LYS    84     106.261  -8.600  -8.686  1.00  0.00           H  
ATOM   1376  HB2 LYS    84     106.062  -7.612  -7.236  1.00  0.00           H  
ATOM   1377  HG1 LYS    84     108.111  -8.390  -6.651  1.00  0.00           H  
ATOM   1378  HG2 LYS    84     108.728  -7.244  -7.840  1.00  0.00           H  
ATOM   1379  HD1 LYS    84     108.722  -8.959  -9.564  1.00  0.00           H  
ATOM   1380  HD2 LYS    84     107.943 -10.105  -8.473  1.00  0.00           H  
ATOM   1381  HE1 LYS    84     110.588  -8.824  -7.779  1.00  0.00           H  
ATOM   1382  HE2 LYS    84     110.512 -10.281  -8.767  1.00  0.00           H  
ATOM   1383  HZ1 LYS    84     108.897 -10.969  -6.777  1.00  0.00           H  
ATOM   1384  HZ2 LYS    84     109.941  -9.922  -5.940  1.00  0.00           H  
ATOM   1385  HZ3 LYS    84     110.565 -11.271  -6.761  1.00  0.00           H  
ATOM   1386  N   TYR    85     106.850  -7.267 -11.276  1.00  0.00           N  
ATOM   1387  CA  TYR    85     107.537  -7.532 -12.534  1.00  0.00           C  
ATOM   1388  C   TYR    85     108.139  -6.251 -13.106  1.00  0.00           C  
ATOM   1389  O   TYR    85     109.147  -6.292 -13.813  1.00  0.00           O  
ATOM   1390  CB  TYR    85     106.558  -8.132 -13.546  1.00  0.00           C  
ATOM   1391  CG  TYR    85     107.001  -9.527 -13.915  1.00  0.00           C  
ATOM   1392  CD1 TYR    85     108.254  -9.732 -14.506  1.00  0.00           C  
ATOM   1393  CD2 TYR    85     106.158 -10.616 -13.667  1.00  0.00           C  
ATOM   1394  CE1 TYR    85     108.663 -11.025 -14.848  1.00  0.00           C  
ATOM   1395  CE2 TYR    85     106.568 -11.911 -14.009  1.00  0.00           C  
ATOM   1396  CZ  TYR    85     107.821 -12.115 -14.599  1.00  0.00           C  
ATOM   1397  OH  TYR    85     108.226 -13.391 -14.934  1.00  0.00           O  
ATOM   1398  HN  TYR    85     105.898  -7.486 -11.194  1.00  0.00           H  
ATOM   1399  HA  TYR    85     108.330  -8.242 -12.355  1.00  0.00           H  
ATOM   1400  HB1 TYR    85     106.534  -7.516 -14.433  1.00  0.00           H  
ATOM   1401  HB2 TYR    85     105.570  -8.172 -13.110  1.00  0.00           H  
ATOM   1402  HD1 TYR    85     108.904  -8.891 -14.698  1.00  0.00           H  
ATOM   1403  HD2 TYR    85     105.191 -10.459 -13.212  1.00  0.00           H  
ATOM   1404  HE1 TYR    85     109.630 -11.183 -15.302  1.00  0.00           H  
ATOM   1405  HE2 TYR    85     105.917 -12.752 -13.818  1.00  0.00           H  
ATOM   1406  HH  TYR    85     108.960 -13.628 -14.365  1.00  0.00           H  
ATOM   1407  N   VAL    86     107.517  -5.118 -12.800  1.00  0.00           N  
ATOM   1408  CA  VAL    86     108.004  -3.834 -13.293  1.00  0.00           C  
ATOM   1409  C   VAL    86     109.426  -3.579 -12.806  1.00  0.00           C  
ATOM   1410  O   VAL    86     110.252  -3.028 -13.532  1.00  0.00           O  
ATOM   1411  CB  VAL    86     107.087  -2.706 -12.813  1.00  0.00           C  
ATOM   1412  CG1 VAL    86     107.704  -1.354 -13.178  1.00  0.00           C  
ATOM   1413  CG2 VAL    86     105.720  -2.841 -13.487  1.00  0.00           C  
ATOM   1414  HN  VAL    86     106.718  -5.145 -12.233  1.00  0.00           H  
ATOM   1415  HA  VAL    86     108.001  -3.850 -14.372  1.00  0.00           H  
ATOM   1416  HB  VAL    86     106.971  -2.769 -11.742  1.00  0.00           H  
ATOM   1417 HG11 VAL    86     108.017  -1.366 -14.211  1.00  0.00           H  
ATOM   1418 HG12 VAL    86     108.557  -1.165 -12.544  1.00  0.00           H  
ATOM   1419 HG13 VAL    86     106.969  -0.575 -13.033  1.00  0.00           H  
ATOM   1420 HG21 VAL    86     105.347  -3.845 -13.348  1.00  0.00           H  
ATOM   1421 HG22 VAL    86     105.817  -2.637 -14.544  1.00  0.00           H  
ATOM   1422 HG23 VAL    86     105.030  -2.137 -13.048  1.00  0.00           H  
ATOM   1423  N   GLY    87     109.706  -3.990 -11.573  1.00  0.00           N  
ATOM   1424  CA  GLY    87     111.034  -3.804 -11.002  1.00  0.00           C  
ATOM   1425  C   GLY    87     112.059  -4.674 -11.723  1.00  0.00           C  
ATOM   1426  O   GLY    87     113.102  -4.188 -12.160  1.00  0.00           O  
ATOM   1427  HN  GLY    87     109.008  -4.429 -11.043  1.00  0.00           H  
ATOM   1428  HA1 GLY    87     111.014  -4.076  -9.957  1.00  0.00           H  
ATOM   1429  HA2 GLY    87     111.320  -2.766 -11.096  1.00  0.00           H  
ATOM   1430  N   LEU    88     111.751  -5.964 -11.836  1.00  0.00           N  
ATOM   1431  CA  LEU    88     112.647  -6.901 -12.504  1.00  0.00           C  
ATOM   1432  C   LEU    88     113.068  -6.360 -13.865  1.00  0.00           C  
ATOM   1433  O   LEU    88     114.230  -6.477 -14.257  1.00  0.00           O  
ATOM   1434  CB  LEU    88     111.953  -8.253 -12.684  1.00  0.00           C  
ATOM   1435  CG  LEU    88     112.911  -9.230 -13.367  1.00  0.00           C  
ATOM   1436  CD1 LEU    88     113.070 -10.481 -12.502  1.00  0.00           C  
ATOM   1437  CD2 LEU    88     112.344  -9.626 -14.733  1.00  0.00           C  
ATOM   1438  HN  LEU    88     110.906  -6.288 -11.461  1.00  0.00           H  
ATOM   1439  HA  LEU    88     113.526  -7.040 -11.894  1.00  0.00           H  
ATOM   1440  HB1 LEU    88     111.073  -8.127 -13.295  1.00  0.00           H  
ATOM   1441  HB2 LEU    88     111.668  -8.642 -11.717  1.00  0.00           H  
ATOM   1442  HG  LEU    88     113.873  -8.758 -13.498  1.00  0.00           H  
ATOM   1443 HD11 LEU    88     113.638 -11.224 -13.043  1.00  0.00           H  
ATOM   1444 HD12 LEU    88     112.095 -10.879 -12.261  1.00  0.00           H  
ATOM   1445 HD13 LEU    88     113.589 -10.224 -11.591  1.00  0.00           H  
ATOM   1446 HD21 LEU    88     112.328  -8.762 -15.381  1.00  0.00           H  
ATOM   1447 HD22 LEU    88     111.340 -10.004 -14.612  1.00  0.00           H  
ATOM   1448 HD23 LEU    88     112.967 -10.392 -15.172  1.00  0.00           H  
ATOM   1449  N   TRP    89     112.119  -5.766 -14.580  1.00  0.00           N  
ATOM   1450  CA  TRP    89     112.411  -5.209 -15.895  1.00  0.00           C  
ATOM   1451  C   TRP    89     113.227  -3.929 -15.760  1.00  0.00           C  
ATOM   1452  O   TRP    89     114.207  -3.732 -16.477  1.00  0.00           O  
ATOM   1453  CB  TRP    89     111.111  -4.924 -16.648  1.00  0.00           C  
ATOM   1454  CG  TRP    89     110.893  -5.987 -17.676  1.00  0.00           C  
ATOM   1455  CD1 TRP    89     109.979  -6.981 -17.583  1.00  0.00           C  
ATOM   1456  CD2 TRP    89     111.583  -6.183 -18.945  1.00  0.00           C  
ATOM   1457  CE2 TRP    89     111.036  -7.323 -19.583  1.00  0.00           C  
ATOM   1458  CE3 TRP    89     112.619  -5.491 -19.600  1.00  0.00           C  
ATOM   1459  NE1 TRP    89     110.063  -7.773 -18.713  1.00  0.00           N  
ATOM   1460  CZ2 TRP    89     111.501  -7.760 -20.824  1.00  0.00           C  
ATOM   1461  CZ3 TRP    89     113.090  -5.929 -20.849  1.00  0.00           C  
ATOM   1462  CH2 TRP    89     112.531  -7.061 -21.460  1.00  0.00           C  
ATOM   1463  HN  TRP    89     111.211  -5.699 -14.214  1.00  0.00           H  
ATOM   1464  HA  TRP    89     112.986  -5.930 -16.456  1.00  0.00           H  
ATOM   1465  HB1 TRP    89     111.180  -3.962 -17.133  1.00  0.00           H  
ATOM   1466  HB2 TRP    89     110.285  -4.919 -15.952  1.00  0.00           H  
ATOM   1467  HD1 TRP    89     109.294  -7.130 -16.761  1.00  0.00           H  
ATOM   1468  HE1 TRP    89     109.509  -8.562 -18.894  1.00  0.00           H  
ATOM   1469  HE3 TRP    89     113.055  -4.617 -19.138  1.00  0.00           H  
ATOM   1470  HZ2 TRP    89     111.069  -8.633 -21.290  1.00  0.00           H  
ATOM   1471  HZ3 TRP    89     113.885  -5.390 -21.343  1.00  0.00           H  
ATOM   1472  HH2 TRP    89     112.897  -7.393 -22.419  1.00  0.00           H  
ATOM   1473  N   GLY    90     112.806  -3.061 -14.843  1.00  0.00           N  
ATOM   1474  CA  GLY    90     113.498  -1.795 -14.617  1.00  0.00           C  
ATOM   1475  C   GLY    90     115.007  -2.010 -14.535  1.00  0.00           C  
ATOM   1476  O   GLY    90     115.777  -1.360 -15.247  1.00  0.00           O  
ATOM   1477  HN  GLY    90     112.006  -3.277 -14.322  1.00  0.00           H  
ATOM   1478  HA1 GLY    90     113.154  -1.359 -13.691  1.00  0.00           H  
ATOM   1479  HA2 GLY    90     113.278  -1.120 -15.431  1.00  0.00           H  
ATOM   1480  N   ARG    91     115.421  -2.926 -13.664  1.00  0.00           N  
ATOM   1481  CA  ARG    91     116.840  -3.229 -13.488  1.00  0.00           C  
ATOM   1482  C   ARG    91     117.313  -4.268 -14.504  1.00  0.00           C  
ATOM   1483  O   ARG    91     118.240  -5.031 -14.233  1.00  0.00           O  
ATOM   1484  CB  ARG    91     117.084  -3.766 -12.075  1.00  0.00           C  
ATOM   1485  CG  ARG    91     116.362  -5.105 -11.896  1.00  0.00           C  
ATOM   1486  CD  ARG    91     116.441  -5.531 -10.427  1.00  0.00           C  
ATOM   1487  NE  ARG    91     116.650  -6.973 -10.321  1.00  0.00           N  
ATOM   1488  CZ  ARG    91     116.824  -7.575  -9.143  1.00  0.00           C  
ATOM   1489  NH1 ARG    91     116.813  -6.888  -8.028  1.00  0.00           N1+
ATOM   1490  NH2 ARG    91     117.008  -8.866  -9.099  1.00  0.00           N  
ATOM   1491  HN  ARG    91     114.764  -3.402 -13.121  1.00  0.00           H  
ATOM   1492  HA  ARG    91     117.410  -2.323 -13.619  1.00  0.00           H  
ATOM   1493  HB1 ARG    91     116.708  -3.059 -11.350  1.00  0.00           H  
ATOM   1494  HB2 ARG    91     118.144  -3.907 -11.924  1.00  0.00           H  
ATOM   1495  HG1 ARG    91     116.835  -5.855 -12.512  1.00  0.00           H  
ATOM   1496  HG2 ARG    91     115.327  -5.001 -12.187  1.00  0.00           H  
ATOM   1497  HD1 ARG    91     115.519  -5.264  -9.930  1.00  0.00           H  
ATOM   1498  HD2 ARG    91     117.263  -5.017  -9.952  1.00  0.00           H  
ATOM   1499  HE  ARG    91     116.664  -7.514 -11.139  1.00  0.00           H  
ATOM   1500 HH11 ARG    91     116.674  -5.898  -8.045  1.00  0.00           H  
ATOM   1501 HH12 ARG    91     116.945  -7.356  -7.153  1.00  0.00           H  
ATOM   1502 HH21 ARG    91     117.018  -9.398  -9.946  1.00  0.00           H  
ATOM   1503 HH22 ARG    91     117.140  -9.324  -8.219  1.00  0.00           H  
ATOM   1504  N   LEU    92     116.676  -4.293 -15.670  1.00  0.00           N  
ATOM   1505  CA  LEU    92     117.044  -5.240 -16.712  1.00  0.00           C  
ATOM   1506  C   LEU    92     117.640  -4.501 -17.901  1.00  0.00           C  
ATOM   1507  O   LEU    92     118.653  -4.918 -18.461  1.00  0.00           O  
ATOM   1508  CB  LEU    92     115.807  -6.022 -17.158  1.00  0.00           C  
ATOM   1509  CG  LEU    92     116.179  -7.476 -17.472  1.00  0.00           C  
ATOM   1510  CD1 LEU    92     117.421  -7.520 -18.371  1.00  0.00           C  
ATOM   1511  CD2 LEU    92     116.459  -8.224 -16.165  1.00  0.00           C  
ATOM   1512  HN  LEU    92     115.951  -3.663 -15.835  1.00  0.00           H  
ATOM   1513  HA  LEU    92     117.774  -5.927 -16.319  1.00  0.00           H  
ATOM   1514  HB1 LEU    92     115.393  -5.561 -18.043  1.00  0.00           H  
ATOM   1515  HB2 LEU    92     115.071  -6.005 -16.368  1.00  0.00           H  
ATOM   1516  HG  LEU    92     115.355  -7.948 -17.985  1.00  0.00           H  
ATOM   1517 HD11 LEU    92     117.331  -6.774 -19.148  1.00  0.00           H  
ATOM   1518 HD12 LEU    92     117.502  -8.498 -18.820  1.00  0.00           H  
ATOM   1519 HD13 LEU    92     118.304  -7.322 -17.782  1.00  0.00           H  
ATOM   1520 HD21 LEU    92     117.411  -7.910 -15.765  1.00  0.00           H  
ATOM   1521 HD22 LEU    92     116.482  -9.286 -16.358  1.00  0.00           H  
ATOM   1522 HD23 LEU    92     115.678  -8.006 -15.450  1.00  0.00           H  
ATOM   1523  N   ARG    93     117.008  -3.394 -18.275  1.00  0.00           N  
ATOM   1524  CA  ARG    93     117.494  -2.598 -19.393  1.00  0.00           C  
ATOM   1525  C   ARG    93     118.889  -2.062 -19.086  1.00  0.00           C  
ATOM   1526  O   ARG    93     119.660  -1.754 -19.993  1.00  0.00           O  
ATOM   1527  CB  ARG    93     116.542  -1.428 -19.662  1.00  0.00           C  
ATOM   1528  CG  ARG    93     116.502  -1.112 -21.162  1.00  0.00           C  
ATOM   1529  CD  ARG    93     115.043  -0.983 -21.607  1.00  0.00           C  
ATOM   1530  NE  ARG    93     114.962  -0.853 -23.059  1.00  0.00           N  
ATOM   1531  CZ  ARG    93     113.816  -0.561 -23.678  1.00  0.00           C  
ATOM   1532  NH1 ARG    93     112.711  -0.383 -22.998  1.00  0.00           N1+
ATOM   1533  NH2 ARG    93     113.797  -0.453 -24.977  1.00  0.00           N  
ATOM   1534  HN  ARG    93     116.210  -3.106 -17.786  1.00  0.00           H  
ATOM   1535  HA  ARG    93     117.543  -3.225 -20.269  1.00  0.00           H  
ATOM   1536  HB1 ARG    93     116.886  -0.556 -19.125  1.00  0.00           H  
ATOM   1537  HB2 ARG    93     115.549  -1.688 -19.325  1.00  0.00           H  
ATOM   1538  HG1 ARG    93     116.977  -1.905 -21.718  1.00  0.00           H  
ATOM   1539  HG2 ARG    93     117.020  -0.182 -21.348  1.00  0.00           H  
ATOM   1540  HD1 ARG    93     114.605  -0.113 -21.141  1.00  0.00           H  
ATOM   1541  HD2 ARG    93     114.499  -1.863 -21.300  1.00  0.00           H  
ATOM   1542  HE  ARG    93     115.773  -0.982 -23.595  1.00  0.00           H  
ATOM   1543 HH11 ARG    93     112.710  -0.463 -22.002  1.00  0.00           H  
ATOM   1544 HH12 ARG    93     111.861  -0.167 -23.479  1.00  0.00           H  
ATOM   1545 HH21 ARG    93     114.637  -0.589 -25.502  1.00  0.00           H  
ATOM   1546 HH22 ARG    93     112.942  -0.236 -25.448  1.00  0.00           H  
ATOM   1547  N   PHE    94     119.209  -1.958 -17.797  1.00  0.00           N  
ATOM   1548  CA  PHE    94     120.514  -1.464 -17.376  1.00  0.00           C  
ATOM   1549  C   PHE    94     121.476  -2.625 -17.170  1.00  0.00           C  
ATOM   1550  O   PHE    94     122.362  -2.574 -16.317  1.00  0.00           O  
ATOM   1551  CB  PHE    94     120.372  -0.672 -16.076  1.00  0.00           C  
ATOM   1552  CG  PHE    94     120.047   0.766 -16.401  1.00  0.00           C  
ATOM   1553  CD1 PHE    94     119.166   1.061 -17.447  1.00  0.00           C  
ATOM   1554  CD2 PHE    94     120.622   1.800 -15.653  1.00  0.00           C  
ATOM   1555  CE1 PHE    94     118.858   2.395 -17.745  1.00  0.00           C  
ATOM   1556  CE2 PHE    94     120.315   3.133 -15.952  1.00  0.00           C  
ATOM   1557  CZ  PHE    94     119.433   3.430 -16.998  1.00  0.00           C  
ATOM   1558  HN  PHE    94     118.556  -2.221 -17.115  1.00  0.00           H  
ATOM   1559  HA  PHE    94     120.909  -0.817 -18.141  1.00  0.00           H  
ATOM   1560  HB1 PHE    94     121.296  -0.715 -15.521  1.00  0.00           H  
ATOM   1561  HB2 PHE    94     119.573  -1.098 -15.481  1.00  0.00           H  
ATOM   1562  HD1 PHE    94     118.725   0.260 -18.023  1.00  0.00           H  
ATOM   1563  HD2 PHE    94     121.304   1.569 -14.848  1.00  0.00           H  
ATOM   1564  HE1 PHE    94     118.178   2.625 -18.552  1.00  0.00           H  
ATOM   1565  HE2 PHE    94     120.760   3.932 -15.376  1.00  0.00           H  
ATOM   1566  HZ  PHE    94     119.196   4.459 -17.228  1.00  0.00           H  
ATOM   1567  N   ALA    95     121.292  -3.673 -17.959  1.00  0.00           N  
ATOM   1568  CA  ALA    95     122.141  -4.844 -17.856  1.00  0.00           C  
ATOM   1569  C   ALA    95     123.433  -4.640 -18.636  1.00  0.00           C  
ATOM   1570  O   ALA    95     124.467  -5.221 -18.306  1.00  0.00           O  
ATOM   1571  CB  ALA    95     121.398  -6.061 -18.398  1.00  0.00           C  
ATOM   1572  HN  ALA    95     120.570  -3.659 -18.619  1.00  0.00           H  
ATOM   1573  HA  ALA    95     122.379  -5.011 -16.820  1.00  0.00           H  
ATOM   1574  HB1 ALA    95     120.802  -5.764 -19.249  1.00  0.00           H  
ATOM   1575  HB2 ALA    95     120.754  -6.459 -17.629  1.00  0.00           H  
ATOM   1576  HB3 ALA    95     122.110  -6.814 -18.701  1.00  0.00           H  
ATOM   1577  N   ARG    96     123.370  -3.809 -19.667  1.00  0.00           N  
ATOM   1578  CA  ARG    96     124.545  -3.537 -20.480  1.00  0.00           C  
ATOM   1579  C   ARG    96     125.598  -2.809 -19.661  1.00  0.00           C  
ATOM   1580  O   ARG    96     126.797  -3.002 -19.860  1.00  0.00           O  
ATOM   1581  CB  ARG    96     124.165  -2.677 -21.682  1.00  0.00           C  
ATOM   1582  CG  ARG    96     123.983  -3.565 -22.912  1.00  0.00           C  
ATOM   1583  CD  ARG    96     123.479  -2.712 -24.077  1.00  0.00           C  
ATOM   1584  NE  ARG    96     124.065  -3.171 -25.332  1.00  0.00           N  
ATOM   1585  CZ  ARG    96     123.630  -2.731 -26.514  1.00  0.00           C  
ATOM   1586  NH1 ARG    96     122.652  -1.863 -26.590  1.00  0.00           N1+
ATOM   1587  NH2 ARG    96     124.188  -3.168 -27.610  1.00  0.00           N  
ATOM   1588  HN  ARG    96     122.520  -3.372 -19.884  1.00  0.00           H  
ATOM   1589  HA  ARG    96     124.955  -4.470 -20.832  1.00  0.00           H  
ATOM   1590  HB1 ARG    96     124.951  -1.961 -21.873  1.00  0.00           H  
ATOM   1591  HB2 ARG    96     123.243  -2.154 -21.474  1.00  0.00           H  
ATOM   1592  HG1 ARG    96     123.262  -4.339 -22.694  1.00  0.00           H  
ATOM   1593  HG2 ARG    96     124.930  -4.016 -23.174  1.00  0.00           H  
ATOM   1594  HD1 ARG    96     123.754  -1.681 -23.906  1.00  0.00           H  
ATOM   1595  HD2 ARG    96     122.404  -2.789 -24.136  1.00  0.00           H  
ATOM   1596  HE  ARG    96     124.800  -3.818 -25.306  1.00  0.00           H  
ATOM   1597 HH11 ARG    96     122.216  -1.518 -25.761  1.00  0.00           H  
ATOM   1598 HH12 ARG    96     122.339  -1.545 -27.485  1.00  0.00           H  
ATOM   1599 HH21 ARG    96     124.936  -3.830 -27.559  1.00  0.00           H  
ATOM   1600 HH22 ARG    96     123.867  -2.843 -28.499  1.00  0.00           H  
ATOM   1601  N   LYS    97     125.148  -1.962 -18.744  1.00  0.00           N  
ATOM   1602  CA  LYS    97     126.077  -1.211 -17.917  1.00  0.00           C  
ATOM   1603  C   LYS    97     126.757  -2.139 -16.899  1.00  0.00           C  
ATOM   1604  O   LYS    97     126.080  -2.934 -16.245  1.00  0.00           O  
ATOM   1605  CB  LYS    97     125.333  -0.093 -17.182  1.00  0.00           C  
ATOM   1606  CG  LYS    97     125.401   1.194 -18.013  1.00  0.00           C  
ATOM   1607  CD  LYS    97     124.010   1.820 -18.112  1.00  0.00           C  
ATOM   1608  CE  LYS    97     124.143   3.343 -18.111  1.00  0.00           C  
ATOM   1609  NZ  LYS    97     124.066   3.844 -16.711  1.00  0.00           N1+
ATOM   1610  HN  LYS    97     124.182  -1.838 -18.627  1.00  0.00           H  
ATOM   1611  HA  LYS    97     126.813  -0.770 -18.564  1.00  0.00           H  
ATOM   1612  HB1 LYS    97     125.797   0.076 -16.222  1.00  0.00           H  
ATOM   1613  HB2 LYS    97     124.300  -0.378 -17.039  1.00  0.00           H  
ATOM   1614  HG1 LYS    97     125.761   0.965 -19.005  1.00  0.00           H  
ATOM   1615  HG2 LYS    97     126.076   1.890 -17.538  1.00  0.00           H  
ATOM   1616  HD1 LYS    97     123.413   1.512 -17.267  1.00  0.00           H  
ATOM   1617  HD2 LYS    97     123.534   1.498 -19.028  1.00  0.00           H  
ATOM   1618  HE1 LYS    97     123.344   3.776 -18.694  1.00  0.00           H  
ATOM   1619  HE2 LYS    97     125.094   3.621 -18.542  1.00  0.00           H  
ATOM   1620  HZ1 LYS    97     123.073   3.870 -16.405  1.00  0.00           H  
ATOM   1621  HZ2 LYS    97     124.470   4.802 -16.663  1.00  0.00           H  
ATOM   1622  HZ3 LYS    97     124.602   3.209 -16.086  1.00  0.00           H  
ATOM   1623  N   PRO    98     128.065  -2.064 -16.743  1.00  0.00           N  
ATOM   1624  CA  PRO    98     128.799  -2.927 -15.773  1.00  0.00           C  
ATOM   1625  C   PRO    98     128.718  -2.401 -14.338  1.00  0.00           C  
ATOM   1626  O   PRO    98     129.354  -2.945 -13.434  1.00  0.00           O  
ATOM   1627  CB  PRO    98     130.239  -2.888 -16.281  1.00  0.00           C  
ATOM   1628  CG  PRO    98     130.382  -1.573 -16.977  1.00  0.00           C  
ATOM   1629  CD  PRO    98     128.987  -1.164 -17.461  1.00  0.00           C  
ATOM   1630  HA  PRO    98     128.429  -3.939 -15.821  1.00  0.00           H  
ATOM   1631  HB1 PRO    98     130.415  -3.694 -16.976  1.00  0.00           H  
ATOM   1632  HB2 PRO    98     130.926  -2.950 -15.449  1.00  0.00           H  
ATOM   1633  HG1 PRO    98     131.044  -1.673 -17.823  1.00  0.00           H  
ATOM   1634  HG2 PRO    98     130.770  -0.832 -16.289  1.00  0.00           H  
ATOM   1635  HD1 PRO    98     128.899  -1.316 -18.526  1.00  0.00           H  
ATOM   1636  HD2 PRO    98     128.789  -0.131 -17.207  1.00  0.00           H  
ATOM   1637  N   ILE    99     127.943  -1.337 -14.138  1.00  0.00           N  
ATOM   1638  CA  ILE    99     127.801  -0.744 -12.814  1.00  0.00           C  
ATOM   1639  C   ILE    99     126.727  -1.471 -12.004  1.00  0.00           C  
ATOM   1640  O   ILE    99     126.835  -1.597 -10.786  1.00  0.00           O  
ATOM   1641  CB  ILE    99     127.428   0.738 -12.946  1.00  0.00           C  
ATOM   1642  CG1 ILE    99     128.347   1.417 -13.973  1.00  0.00           C  
ATOM   1643  CG2 ILE    99     127.591   1.425 -11.590  1.00  0.00           C  
ATOM   1644  CD1 ILE    99     127.926   2.877 -14.150  1.00  0.00           C  
ATOM   1645  HN  ILE    99     127.466  -0.940 -14.892  1.00  0.00           H  
ATOM   1646  HA  ILE    99     128.743  -0.820 -12.291  1.00  0.00           H  
ATOM   1647  HB  ILE    99     126.400   0.822 -13.268  1.00  0.00           H  
ATOM   1648 HG11 ILE    99     128.268   0.909 -14.923  1.00  0.00           H  
ATOM   1649 HG12 ILE    99     129.368   1.375 -13.626  1.00  0.00           H  
ATOM   1650 HG21 ILE    99     127.019   0.893 -10.845  1.00  0.00           H  
ATOM   1651 HG22 ILE    99     127.236   2.443 -11.656  1.00  0.00           H  
ATOM   1652 HG23 ILE    99     128.635   1.426 -11.310  1.00  0.00           H  
ATOM   1653 HD11 ILE    99     126.879   2.922 -14.412  1.00  0.00           H  
ATOM   1654 HD12 ILE    99     128.512   3.328 -14.938  1.00  0.00           H  
ATOM   1655 HD13 ILE    99     128.090   3.416 -13.228  1.00  0.00           H  
ATOM   1656  N   SER   100     125.696  -1.951 -12.693  1.00  0.00           N  
ATOM   1657  CA  SER   100     124.608  -2.665 -12.042  1.00  0.00           C  
ATOM   1658  C   SER   100     125.080  -4.031 -11.568  1.00  0.00           C  
ATOM   1659  O   SER   100     124.806  -4.433 -10.440  1.00  0.00           O  
ATOM   1660  CB  SER   100     123.443  -2.836 -13.019  1.00  0.00           C  
ATOM   1661  OG  SER   100     122.505  -3.757 -12.478  1.00  0.00           O  
ATOM   1662  HN  SER   100     125.669  -1.827 -13.657  1.00  0.00           H  
ATOM   1663  HA  SER   100     124.269  -2.093 -11.191  1.00  0.00           H  
ATOM   1664  HB1 SER   100     123.820  -3.204 -13.964  1.00  0.00           H  
ATOM   1665  HB2 SER   100     122.959  -1.886 -13.174  1.00  0.00           H  
ATOM   1666  HG  SER   100     122.233  -4.350 -13.183  1.00  0.00           H  
ATOM   1667  N   ILE   101     125.795  -4.739 -12.436  1.00  0.00           N  
ATOM   1668  CA  ILE   101     126.304  -6.059 -12.088  1.00  0.00           C  
ATOM   1669  C   ILE   101     127.267  -5.960 -10.908  1.00  0.00           C  
ATOM   1670  O   ILE   101     127.320  -6.853 -10.061  1.00  0.00           O  
ATOM   1671  CB  ILE   101     127.018  -6.684 -13.292  1.00  0.00           C  
ATOM   1672  CG1 ILE   101     128.211  -5.809 -13.694  1.00  0.00           C  
ATOM   1673  CG2 ILE   101     126.040  -6.785 -14.466  1.00  0.00           C  
ATOM   1674  CD1 ILE   101     128.870  -6.379 -14.952  1.00  0.00           C  
ATOM   1675  HN  ILE   101     125.984  -4.367 -13.324  1.00  0.00           H  
ATOM   1676  HA  ILE   101     125.474  -6.691 -11.811  1.00  0.00           H  
ATOM   1677  HB  ILE   101     127.365  -7.672 -13.030  1.00  0.00           H  
ATOM   1678 HG11 ILE   101     128.933  -5.796 -12.892  1.00  0.00           H  
ATOM   1679 HG12 ILE   101     127.871  -4.802 -13.889  1.00  0.00           H  
ATOM   1680 HG21 ILE   101     125.838  -5.798 -14.853  1.00  0.00           H  
ATOM   1681 HG22 ILE   101     125.118  -7.236 -14.129  1.00  0.00           H  
ATOM   1682 HG23 ILE   101     126.474  -7.395 -15.245  1.00  0.00           H  
ATOM   1683 HD11 ILE   101     129.827  -5.901 -15.104  1.00  0.00           H  
ATOM   1684 HD12 ILE   101     128.236  -6.194 -15.806  1.00  0.00           H  
ATOM   1685 HD13 ILE   101     129.014  -7.443 -14.833  1.00  0.00           H  
ATOM   1686  N   ILE   102     128.022  -4.863 -10.854  1.00  0.00           N  
ATOM   1687  CA  ILE   102     128.977  -4.654  -9.770  1.00  0.00           C  
ATOM   1688  C   ILE   102     128.244  -4.317  -8.478  1.00  0.00           C  
ATOM   1689  O   ILE   102     128.535  -4.880  -7.422  1.00  0.00           O  
ATOM   1690  CB  ILE   102     129.944  -3.520 -10.133  1.00  0.00           C  
ATOM   1691  CG1 ILE   102     131.103  -4.091 -10.955  1.00  0.00           C  
ATOM   1692  CG2 ILE   102     130.491  -2.870  -8.855  1.00  0.00           C  
ATOM   1693  CD1 ILE   102     131.919  -2.946 -11.558  1.00  0.00           C  
ATOM   1694  HN  ILE   102     127.932  -4.182 -11.553  1.00  0.00           H  
ATOM   1695  HA  ILE   102     129.544  -5.561  -9.623  1.00  0.00           H  
ATOM   1696  HB  ILE   102     129.420  -2.776 -10.716  1.00  0.00           H  
ATOM   1697 HG11 ILE   102     130.710  -4.708 -11.750  1.00  0.00           H  
ATOM   1698 HG12 ILE   102     131.737  -4.688 -10.316  1.00  0.00           H  
ATOM   1699 HG21 ILE   102     131.359  -2.265  -9.093  1.00  0.00           H  
ATOM   1700 HG22 ILE   102     130.774  -3.638  -8.150  1.00  0.00           H  
ATOM   1701 HG23 ILE   102     129.729  -2.243  -8.415  1.00  0.00           H  
ATOM   1702 HD11 ILE   102     132.593  -3.339 -12.305  1.00  0.00           H  
ATOM   1703 HD12 ILE   102     132.488  -2.461 -10.779  1.00  0.00           H  
ATOM   1704 HD13 ILE   102     131.252  -2.231 -12.016  1.00  0.00           H  
ATOM   1705  N   ASP   103     127.286  -3.403  -8.567  1.00  0.00           N  
ATOM   1706  CA  ASP   103     126.517  -3.008  -7.396  1.00  0.00           C  
ATOM   1707  C   ASP   103     125.748  -4.197  -6.838  1.00  0.00           C  
ATOM   1708  O   ASP   103     125.672  -4.383  -5.623  1.00  0.00           O  
ATOM   1709  CB  ASP   103     125.536  -1.894  -7.763  1.00  0.00           C  
ATOM   1710  CG  ASP   103     125.760  -0.686  -6.861  1.00  0.00           C  
ATOM   1711  OD1 ASP   103     126.189   0.337  -7.369  1.00  0.00           O  
ATOM   1712  OD2 ASP   103     125.501  -0.802  -5.674  1.00  0.00           O1-
ATOM   1713  HN  ASP   103     127.090  -2.991  -9.435  1.00  0.00           H  
ATOM   1714  HA  ASP   103     127.195  -2.640  -6.640  1.00  0.00           H  
ATOM   1715  HB1 ASP   103     124.525  -2.251  -7.636  1.00  0.00           H  
ATOM   1716  HB2 ASP   103     125.688  -1.607  -8.792  1.00  0.00           H  
ATOM   1717  N   LEU   104     125.177  -5.002  -7.729  1.00  0.00           N  
ATOM   1718  CA  LEU   104     124.413  -6.170  -7.299  1.00  0.00           C  
ATOM   1719  C   LEU   104     125.299  -7.138  -6.523  1.00  0.00           C  
ATOM   1720  O   LEU   104     125.006  -7.483  -5.377  1.00  0.00           O  
ATOM   1721  CB  LEU   104     123.815  -6.887  -8.507  1.00  0.00           C  
ATOM   1722  CG  LEU   104     122.352  -6.474  -8.671  1.00  0.00           C  
ATOM   1723  CD1 LEU   104     122.282  -5.084  -9.304  1.00  0.00           C  
ATOM   1724  CD2 LEU   104     121.639  -7.483  -9.572  1.00  0.00           C  
ATOM   1725  HN  LEU   104     125.270  -4.805  -8.691  1.00  0.00           H  
ATOM   1726  HA  LEU   104     123.610  -5.842  -6.656  1.00  0.00           H  
ATOM   1727  HB1 LEU   104     123.870  -7.954  -8.356  1.00  0.00           H  
ATOM   1728  HB2 LEU   104     124.368  -6.619  -9.396  1.00  0.00           H  
ATOM   1729  HG  LEU   104     121.874  -6.453  -7.702  1.00  0.00           H  
ATOM   1730 HD11 LEU   104     121.269  -4.712  -9.244  1.00  0.00           H  
ATOM   1731 HD12 LEU   104     122.583  -5.145 -10.340  1.00  0.00           H  
ATOM   1732 HD13 LEU   104     122.943  -4.414  -8.775  1.00  0.00           H  
ATOM   1733 HD21 LEU   104     122.231  -7.654 -10.459  1.00  0.00           H  
ATOM   1734 HD22 LEU   104     120.672  -7.093  -9.854  1.00  0.00           H  
ATOM   1735 HD23 LEU   104     121.511  -8.414  -9.039  1.00  0.00           H  
ATOM   1736  N   ILE   105     126.380  -7.582  -7.156  1.00  0.00           N  
ATOM   1737  CA  ILE   105     127.298  -8.515  -6.513  1.00  0.00           C  
ATOM   1738  C   ILE   105     127.820  -7.929  -5.205  1.00  0.00           C  
ATOM   1739  O   ILE   105     128.192  -8.658  -4.287  1.00  0.00           O  
ATOM   1740  CB  ILE   105     128.469  -8.820  -7.446  1.00  0.00           C  
ATOM   1741  CG1 ILE   105     127.957  -9.597  -8.660  1.00  0.00           C  
ATOM   1742  CG2 ILE   105     129.510  -9.663  -6.706  1.00  0.00           C  
ATOM   1743  CD1 ILE   105     128.987  -9.519  -9.788  1.00  0.00           C  
ATOM   1744  HN  ILE   105     126.562  -7.279  -8.072  1.00  0.00           H  
ATOM   1745  HA  ILE   105     126.772  -9.434  -6.302  1.00  0.00           H  
ATOM   1746  HB  ILE   105     128.921  -7.895  -7.772  1.00  0.00           H  
ATOM   1747 HG11 ILE   105     127.025  -9.167  -8.997  1.00  0.00           H  
ATOM   1748 HG12 ILE   105     127.799 -10.630  -8.386  1.00  0.00           H  
ATOM   1749 HG21 ILE   105     129.028 -10.526  -6.267  1.00  0.00           H  
ATOM   1750 HG22 ILE   105     129.966  -9.070  -5.927  1.00  0.00           H  
ATOM   1751 HG23 ILE   105     130.268  -9.990  -7.401  1.00  0.00           H  
ATOM   1752 HD11 ILE   105     128.997  -8.520 -10.197  1.00  0.00           H  
ATOM   1753 HD12 ILE   105     128.726 -10.223 -10.564  1.00  0.00           H  
ATOM   1754 HD13 ILE   105     129.965  -9.758  -9.398  1.00  0.00           H  
ATOM   1755  N   VAL   106     127.844  -6.605  -5.126  1.00  0.00           N  
ATOM   1756  CA  VAL   106     128.318  -5.929  -3.928  1.00  0.00           C  
ATOM   1757  C   VAL   106     127.326  -6.112  -2.781  1.00  0.00           C  
ATOM   1758  O   VAL   106     127.706  -6.474  -1.669  1.00  0.00           O  
ATOM   1759  CB  VAL   106     128.511  -4.440  -4.231  1.00  0.00           C  
ATOM   1760  CG1 VAL   106     128.004  -3.583  -3.065  1.00  0.00           C  
ATOM   1761  CG2 VAL   106     129.998  -4.164  -4.467  1.00  0.00           C  
ATOM   1762  HN  VAL   106     127.536  -6.072  -5.888  1.00  0.00           H  
ATOM   1763  HA  VAL   106     129.270  -6.352  -3.640  1.00  0.00           H  
ATOM   1764  HB  VAL   106     127.956  -4.187  -5.123  1.00  0.00           H  
ATOM   1765 HG11 VAL   106     128.354  -2.570  -3.187  1.00  0.00           H  
ATOM   1766 HG12 VAL   106     128.371  -3.977  -2.131  1.00  0.00           H  
ATOM   1767 HG13 VAL   106     126.924  -3.587  -3.057  1.00  0.00           H  
ATOM   1768 HG21 VAL   106     130.123  -3.158  -4.841  1.00  0.00           H  
ATOM   1769 HG22 VAL   106     130.382  -4.865  -5.193  1.00  0.00           H  
ATOM   1770 HG23 VAL   106     130.538  -4.274  -3.540  1.00  0.00           H  
ATOM   1771  N   VAL   107     126.056  -5.849  -3.058  1.00  0.00           N  
ATOM   1772  CA  VAL   107     125.021  -5.979  -2.040  1.00  0.00           C  
ATOM   1773  C   VAL   107     125.036  -7.376  -1.438  1.00  0.00           C  
ATOM   1774  O   VAL   107     125.106  -7.543  -0.218  1.00  0.00           O  
ATOM   1775  CB  VAL   107     123.650  -5.706  -2.660  1.00  0.00           C  
ATOM   1776  CG1 VAL   107     122.566  -6.444  -1.867  1.00  0.00           C  
ATOM   1777  CG2 VAL   107     123.372  -4.202  -2.633  1.00  0.00           C  
ATOM   1778  HN  VAL   107     125.810  -5.557  -3.961  1.00  0.00           H  
ATOM   1779  HA  VAL   107     125.203  -5.259  -1.255  1.00  0.00           H  
ATOM   1780  HB  VAL   107     123.646  -6.055  -3.682  1.00  0.00           H  
ATOM   1781 HG11 VAL   107     121.595  -6.055  -2.134  1.00  0.00           H  
ATOM   1782 HG12 VAL   107     122.732  -6.304  -0.810  1.00  0.00           H  
ATOM   1783 HG13 VAL   107     122.605  -7.499  -2.101  1.00  0.00           H  
ATOM   1784 HG21 VAL   107     122.412  -4.006  -3.087  1.00  0.00           H  
ATOM   1785 HG22 VAL   107     124.144  -3.684  -3.185  1.00  0.00           H  
ATOM   1786 HG23 VAL   107     123.366  -3.855  -1.611  1.00  0.00           H  
ATOM   1787  N   VAL   108     124.967  -8.379  -2.298  1.00  0.00           N  
ATOM   1788  CA  VAL   108     124.972  -9.749  -1.826  1.00  0.00           C  
ATOM   1789  C   VAL   108     126.222 -10.009  -1.003  1.00  0.00           C  
ATOM   1790  O   VAL   108     126.175 -10.739  -0.022  1.00  0.00           O  
ATOM   1791  CB  VAL   108     124.900 -10.728  -2.998  1.00  0.00           C  
ATOM   1792  CG1 VAL   108     123.548 -10.587  -3.698  1.00  0.00           C  
ATOM   1793  CG2 VAL   108     126.020 -10.429  -3.996  1.00  0.00           C  
ATOM   1794  HN  VAL   108     124.911  -8.194  -3.257  1.00  0.00           H  
ATOM   1795  HA  VAL   108     124.108  -9.898  -1.196  1.00  0.00           H  
ATOM   1796  HB  VAL   108     125.007 -11.737  -2.626  1.00  0.00           H  
ATOM   1797 HG11 VAL   108     123.495  -9.628  -4.190  1.00  0.00           H  
ATOM   1798 HG12 VAL   108     122.755 -10.663  -2.967  1.00  0.00           H  
ATOM   1799 HG13 VAL   108     123.439 -11.374  -4.430  1.00  0.00           H  
ATOM   1800 HG21 VAL   108     126.977 -10.590  -3.522  1.00  0.00           H  
ATOM   1801 HG22 VAL   108     125.948  -9.404  -4.325  1.00  0.00           H  
ATOM   1802 HG23 VAL   108     125.926 -11.086  -4.848  1.00  0.00           H  
ATOM   1803  N   ALA   109     127.342  -9.410  -1.407  1.00  0.00           N  
ATOM   1804  CA  ALA   109     128.592  -9.602  -0.678  1.00  0.00           C  
ATOM   1805  C   ALA   109     128.469  -9.097   0.752  1.00  0.00           C  
ATOM   1806  O   ALA   109     129.066  -9.660   1.662  1.00  0.00           O  
ATOM   1807  CB  ALA   109     129.756  -8.883  -1.367  1.00  0.00           C  
ATOM   1808  HN  ALA   109     127.326  -8.842  -2.203  1.00  0.00           H  
ATOM   1809  HA  ALA   109     128.812 -10.654  -0.657  1.00  0.00           H  
ATOM   1810  HB1 ALA   109     129.389  -8.344  -2.225  1.00  0.00           H  
ATOM   1811  HB2 ALA   109     130.481  -9.617  -1.683  1.00  0.00           H  
ATOM   1812  HB3 ALA   109     130.228  -8.192  -0.675  1.00  0.00           H  
ATOM   1813  N   SER   110     127.718  -8.020   0.938  1.00  0.00           N  
ATOM   1814  CA  SER   110     127.553  -7.436   2.263  1.00  0.00           C  
ATOM   1815  C   SER   110     126.634  -8.288   3.134  1.00  0.00           C  
ATOM   1816  O   SER   110     126.768  -8.313   4.362  1.00  0.00           O  
ATOM   1817  CB  SER   110     126.976  -6.028   2.130  1.00  0.00           C  
ATOM   1818  OG  SER   110     126.270  -5.693   3.317  1.00  0.00           O  
ATOM   1819  HN  SER   110     127.277  -7.595   0.176  1.00  0.00           H  
ATOM   1820  HA  SER   110     128.518  -7.369   2.736  1.00  0.00           H  
ATOM   1821  HB1 SER   110     126.309  -5.993   1.279  1.00  0.00           H  
ATOM   1822  HB2 SER   110     127.777  -5.323   1.983  1.00  0.00           H  
ATOM   1823  HG  SER   110     126.215  -4.735   3.367  1.00  0.00           H  
ATOM   1824  N   MET   111     125.709  -8.995   2.500  1.00  0.00           N  
ATOM   1825  CA  MET   111     124.780  -9.843   3.237  1.00  0.00           C  
ATOM   1826  C   MET   111     125.403 -11.207   3.542  1.00  0.00           C  
ATOM   1827  O   MET   111     125.316 -11.700   4.665  1.00  0.00           O  
ATOM   1828  CB  MET   111     123.505 -10.035   2.418  1.00  0.00           C  
ATOM   1829  CG  MET   111     122.301  -9.547   3.223  1.00  0.00           C  
ATOM   1830  SD  MET   111     122.232  -7.740   3.167  1.00  0.00           S  
ATOM   1831  CE  MET   111     120.543  -7.598   2.532  1.00  0.00           C  
ATOM   1832  HN  MET   111     125.647  -8.954   1.520  1.00  0.00           H  
ATOM   1833  HA  MET   111     124.528  -9.357   4.169  1.00  0.00           H  
ATOM   1834  HB1 MET   111     123.381 -11.082   2.186  1.00  0.00           H  
ATOM   1835  HB2 MET   111     123.579  -9.469   1.502  1.00  0.00           H  
ATOM   1836  HG1 MET   111     122.397  -9.873   4.248  1.00  0.00           H  
ATOM   1837  HG2 MET   111     121.395  -9.955   2.799  1.00  0.00           H  
ATOM   1838  HE1 MET   111     120.563  -7.620   1.451  1.00  0.00           H  
ATOM   1839  HE2 MET   111     120.109  -6.669   2.863  1.00  0.00           H  
ATOM   1840  HE3 MET   111     119.951  -8.424   2.903  1.00  0.00           H  
ATOM   1841  N   VAL   112     126.026 -11.812   2.536  1.00  0.00           N  
ATOM   1842  CA  VAL   112     126.655 -13.118   2.712  1.00  0.00           C  
ATOM   1843  C   VAL   112     127.714 -13.049   3.804  1.00  0.00           C  
ATOM   1844  O   VAL   112     127.812 -13.949   4.635  1.00  0.00           O  
ATOM   1845  CB  VAL   112     127.291 -13.589   1.391  1.00  0.00           C  
ATOM   1846  CG1 VAL   112     126.208 -13.710   0.307  1.00  0.00           C  
ATOM   1847  CG2 VAL   112     128.361 -12.589   0.951  1.00  0.00           C  
ATOM   1848  HN  VAL   112     126.064 -11.376   1.665  1.00  0.00           H  
ATOM   1849  HA  VAL   112     125.899 -13.832   3.006  1.00  0.00           H  
ATOM   1850  HB  VAL   112     127.751 -14.552   1.540  1.00  0.00           H  
ATOM   1851 HG11 VAL   112     126.666 -13.668  -0.673  1.00  0.00           H  
ATOM   1852 HG12 VAL   112     125.500 -12.900   0.405  1.00  0.00           H  
ATOM   1853 HG13 VAL   112     125.692 -14.651   0.420  1.00  0.00           H  
ATOM   1854 HG21 VAL   112     128.604 -12.752  -0.088  1.00  0.00           H  
ATOM   1855 HG22 VAL   112     129.247 -12.724   1.554  1.00  0.00           H  
ATOM   1856 HG23 VAL   112     127.990 -11.585   1.081  1.00  0.00           H  
ATOM   1857  N   VAL   113     128.499 -11.975   3.804  1.00  0.00           N  
ATOM   1858  CA  VAL   113     129.537 -11.817   4.810  1.00  0.00           C  
ATOM   1859  C   VAL   113     128.902 -11.705   6.195  1.00  0.00           C  
ATOM   1860  O   VAL   113     129.293 -12.420   7.116  1.00  0.00           O  
ATOM   1861  CB  VAL   113     130.423 -10.595   4.499  1.00  0.00           C  
ATOM   1862  CG1 VAL   113     131.161 -10.824   3.171  1.00  0.00           C  
ATOM   1863  CG2 VAL   113     129.568  -9.322   4.409  1.00  0.00           C  
ATOM   1864  HN  VAL   113     128.377 -11.285   3.120  1.00  0.00           H  
ATOM   1865  HA  VAL   113     130.159 -12.701   4.795  1.00  0.00           H  
ATOM   1866  HB  VAL   113     131.152 -10.476   5.281  1.00  0.00           H  
ATOM   1867 HG11 VAL   113     130.491 -11.275   2.454  1.00  0.00           H  
ATOM   1868 HG12 VAL   113     132.000 -11.484   3.340  1.00  0.00           H  
ATOM   1869 HG13 VAL   113     131.520  -9.880   2.787  1.00  0.00           H  
ATOM   1870 HG21 VAL   113     128.651  -9.542   3.893  1.00  0.00           H  
ATOM   1871 HG22 VAL   113     130.108  -8.556   3.872  1.00  0.00           H  
ATOM   1872 HG23 VAL   113     129.343  -8.971   5.405  1.00  0.00           H  
ATOM   1873  N   LEU   114     127.927 -10.805   6.350  1.00  0.00           N  
ATOM   1874  CA  LEU   114     127.266 -10.626   7.638  1.00  0.00           C  
ATOM   1875  C   LEU   114     126.568 -11.909   8.089  1.00  0.00           C  
ATOM   1876  O   LEU   114     126.315 -12.100   9.278  1.00  0.00           O  
ATOM   1877  CB  LEU   114     126.232  -9.506   7.511  1.00  0.00           C  
ATOM   1878  CG  LEU   114     126.678  -8.262   8.287  1.00  0.00           C  
ATOM   1879  CD1 LEU   114     126.727  -8.569   9.790  1.00  0.00           C  
ATOM   1880  CD2 LEU   114     128.063  -7.808   7.806  1.00  0.00           C  
ATOM   1881  HN  LEU   114     127.646 -10.227   5.603  1.00  0.00           H  
ATOM   1882  HA  LEU   114     128.000 -10.351   8.373  1.00  0.00           H  
ATOM   1883  HB1 LEU   114     125.285  -9.850   7.899  1.00  0.00           H  
ATOM   1884  HB2 LEU   114     126.115  -9.250   6.467  1.00  0.00           H  
ATOM   1885  HG  LEU   114     125.962  -7.469   8.111  1.00  0.00           H  
ATOM   1886 HD11 LEU   114     126.732  -7.643  10.344  1.00  0.00           H  
ATOM   1887 HD12 LEU   114     127.623  -9.128  10.017  1.00  0.00           H  
ATOM   1888 HD13 LEU   114     125.860  -9.150  10.070  1.00  0.00           H  
ATOM   1889 HD21 LEU   114     128.105  -7.855   6.727  1.00  0.00           H  
ATOM   1890 HD22 LEU   114     128.822  -8.451   8.225  1.00  0.00           H  
ATOM   1891 HD23 LEU   114     128.237  -6.791   8.128  1.00  0.00           H  
ATOM   1892  N   CYS   115     126.249 -12.777   7.138  1.00  0.00           N  
ATOM   1893  CA  CYS   115     125.572 -14.029   7.460  1.00  0.00           C  
ATOM   1894  C   CYS   115     126.573 -15.082   7.918  1.00  0.00           C  
ATOM   1895  O   CYS   115     126.355 -15.763   8.920  1.00  0.00           O  
ATOM   1896  CB  CYS   115     124.820 -14.548   6.234  1.00  0.00           C  
ATOM   1897  SG  CYS   115     123.222 -15.226   6.749  1.00  0.00           S  
ATOM   1898  HN  CYS   115     126.466 -12.570   6.208  1.00  0.00           H  
ATOM   1899  HA  CYS   115     124.862 -13.852   8.254  1.00  0.00           H  
ATOM   1900  HB1 CYS   115     125.402 -15.322   5.757  1.00  0.00           H  
ATOM   1901  HB2 CYS   115     124.661 -13.737   5.540  1.00  0.00           H  
ATOM   1902  HG  CYS   115     123.382 -16.067   7.183  1.00  0.00           H  
ATOM   1903  N   VAL   116     127.661 -15.224   7.166  1.00  0.00           N  
ATOM   1904  CA  VAL   116     128.683 -16.212   7.494  1.00  0.00           C  
ATOM   1905  C   VAL   116     129.057 -16.140   8.970  1.00  0.00           C  
ATOM   1906  O   VAL   116     128.877 -17.115   9.700  1.00  0.00           O  
ATOM   1907  CB  VAL   116     129.931 -15.973   6.640  1.00  0.00           C  
ATOM   1908  CG1 VAL   116     131.131 -16.682   7.277  1.00  0.00           C  
ATOM   1909  CG2 VAL   116     129.699 -16.527   5.231  1.00  0.00           C  
ATOM   1910  HN  VAL   116     127.771 -14.668   6.368  1.00  0.00           H  
ATOM   1911  HA  VAL   116     128.298 -17.198   7.278  1.00  0.00           H  
ATOM   1912  HB  VAL   116     130.131 -14.913   6.585  1.00  0.00           H  
ATOM   1913 HG11 VAL   116     130.847 -17.683   7.568  1.00  0.00           H  
ATOM   1914 HG12 VAL   116     131.453 -16.132   8.148  1.00  0.00           H  
ATOM   1915 HG13 VAL   116     131.943 -16.732   6.566  1.00  0.00           H  
ATOM   1916 HG21 VAL   116     128.798 -16.097   4.820  1.00  0.00           H  
ATOM   1917 HG22 VAL   116     129.597 -17.600   5.278  1.00  0.00           H  
ATOM   1918 HG23 VAL   116     130.539 -16.272   4.601  1.00  0.00           H  
ATOM   1919  N   GLY   117     129.562 -14.974   9.391  1.00  0.00           N  
ATOM   1920  CA  GLY   117     129.965 -14.751  10.783  1.00  0.00           C  
ATOM   1921  C   GLY   117     130.567 -16.008  11.401  1.00  0.00           C  
ATOM   1922  O   GLY   117     130.055 -16.531  12.391  1.00  0.00           O  
ATOM   1923  HN  GLY   117     129.665 -14.243   8.746  1.00  0.00           H  
ATOM   1924  HA1 GLY   117     129.101 -14.454  11.358  1.00  0.00           H  
ATOM   1925  HA2 GLY   117     130.699 -13.958  10.813  1.00  0.00           H  
ATOM   1926  N   SER   118     131.643 -16.500  10.798  1.00  0.00           N  
ATOM   1927  CA  SER   118     132.287 -17.709  11.289  1.00  0.00           C  
ATOM   1928  C   SER   118     133.754 -17.755  10.875  1.00  0.00           C  
ATOM   1929  O   SER   118     134.628 -18.056  11.688  1.00  0.00           O  
ATOM   1930  CB  SER   118     131.564 -18.931  10.726  1.00  0.00           C  
ATOM   1931  OG  SER   118     131.941 -20.085  11.463  1.00  0.00           O  
ATOM   1932  HN  SER   118     132.000 -16.051  10.006  1.00  0.00           H  
ATOM   1933  HA  SER   118     132.224 -17.732  12.366  1.00  0.00           H  
ATOM   1934  HB1 SER   118     131.830 -19.054   9.685  1.00  0.00           H  
ATOM   1935  HB2 SER   118     130.500 -18.789  10.807  1.00  0.00           H  
ATOM   1936  HG  SER   118     131.971 -20.827  10.855  1.00  0.00           H  
ATOM   1937  N   LYS   119     134.019 -17.460   9.606  1.00  0.00           N  
ATOM   1938  CA  LYS   119     135.386 -17.478   9.107  1.00  0.00           C  
ATOM   1939  C   LYS   119     136.020 -16.102   9.255  1.00  0.00           C  
ATOM   1940  O   LYS   119     136.319 -15.441   8.260  1.00  0.00           O  
ATOM   1941  CB  LYS   119     135.398 -17.904   7.636  1.00  0.00           C  
ATOM   1942  CG  LYS   119     135.537 -19.426   7.544  1.00  0.00           C  
ATOM   1943  CD  LYS   119     136.934 -19.778   7.025  1.00  0.00           C  
ATOM   1944  CE  LYS   119     137.986 -19.318   8.035  1.00  0.00           C  
ATOM   1945  NZ  LYS   119     139.337 -19.736   7.569  1.00  0.00           N1+
ATOM   1946  HN  LYS   119     133.287 -17.224   8.996  1.00  0.00           H  
ATOM   1947  HA  LYS   119     135.958 -18.192   9.681  1.00  0.00           H  
ATOM   1948  HB1 LYS   119     136.232 -17.439   7.132  1.00  0.00           H  
ATOM   1949  HB2 LYS   119     134.476 -17.597   7.165  1.00  0.00           H  
ATOM   1950  HG1 LYS   119     134.794 -19.816   6.865  1.00  0.00           H  
ATOM   1951  HG2 LYS   119     135.396 -19.861   8.522  1.00  0.00           H  
ATOM   1952  HD1 LYS   119     137.102 -19.280   6.082  1.00  0.00           H  
ATOM   1953  HD2 LYS   119     137.007 -20.847   6.887  1.00  0.00           H  
ATOM   1954  HE1 LYS   119     137.782 -19.767   8.997  1.00  0.00           H  
ATOM   1955  HE2 LYS   119     137.953 -18.243   8.127  1.00  0.00           H  
ATOM   1956  HZ1 LYS   119     140.053 -19.426   8.256  1.00  0.00           H  
ATOM   1957  HZ2 LYS   119     139.534 -19.301   6.644  1.00  0.00           H  
ATOM   1958  HZ3 LYS   119     139.371 -20.771   7.481  1.00  0.00           H  
ATOM   1959  N   GLY   120     136.220 -15.680  10.506  1.00  0.00           N  
ATOM   1960  CA  GLY   120     136.818 -14.376  10.790  1.00  0.00           C  
ATOM   1961  C   GLY   120     137.993 -14.111   9.859  1.00  0.00           C  
ATOM   1962  O   GLY   120     138.202 -12.985   9.410  1.00  0.00           O  
ATOM   1963  HN  GLY   120     135.955 -16.257  11.253  1.00  0.00           H  
ATOM   1964  HA1 GLY   120     137.167 -14.360  11.813  1.00  0.00           H  
ATOM   1965  HA2 GLY   120     136.074 -13.606  10.658  1.00  0.00           H  
ATOM   1966  N   GLN   121     138.764 -15.158   9.593  1.00  0.00           N  
ATOM   1967  CA  GLN   121     139.930 -15.041   8.725  1.00  0.00           C  
ATOM   1968  C   GLN   121     139.609 -14.247   7.471  1.00  0.00           C  
ATOM   1969  O   GLN   121     140.145 -13.166   7.270  1.00  0.00           O  
ATOM   1970  CB  GLN   121     140.415 -16.426   8.306  1.00  0.00           C  
ATOM   1971  CG  GLN   121     141.886 -16.583   8.683  1.00  0.00           C  
ATOM   1972  CD  GLN   121     142.009 -16.931  10.161  1.00  0.00           C  
ATOM   1973  NE2 GLN   121     141.962 -15.978  11.051  1.00  0.00           N  
ATOM   1974  OE1 GLN   121     142.149 -18.102  10.513  1.00  0.00           O  
ATOM   1975  HN  GLN   121     138.556 -16.017  10.016  1.00  0.00           H  
ATOM   1976  HA  GLN   121     140.716 -14.543   9.260  1.00  0.00           H  
ATOM   1977  HB1 GLN   121     140.308 -16.535   7.238  1.00  0.00           H  
ATOM   1978  HB2 GLN   121     139.829 -17.181   8.808  1.00  0.00           H  
ATOM   1979  HG1 GLN   121     142.405 -15.656   8.488  1.00  0.00           H  
ATOM   1980  HG2 GLN   121     142.325 -17.371   8.088  1.00  0.00           H  
ATOM   1981 HE21 GLN   121     141.849 -15.047  10.766  1.00  0.00           H  
ATOM   1982 HE22 GLN   121     142.040 -16.194  12.003  1.00  0.00           H  
ATOM   1983  N   VAL   122     138.734 -14.796   6.637  1.00  0.00           N  
ATOM   1984  CA  VAL   122     138.340 -14.129   5.399  1.00  0.00           C  
ATOM   1985  C   VAL   122     137.064 -13.310   5.578  1.00  0.00           C  
ATOM   1986  O   VAL   122     137.045 -12.121   5.283  1.00  0.00           O  
ATOM   1987  CB  VAL   122     138.146 -15.145   4.274  1.00  0.00           C  
ATOM   1988  CG1 VAL   122     138.718 -14.567   2.977  1.00  0.00           C  
ATOM   1989  CG2 VAL   122     138.876 -16.447   4.618  1.00  0.00           C  
ATOM   1990  HN  VAL   122     138.341 -15.656   6.873  1.00  0.00           H  
ATOM   1991  HA  VAL   122     139.132 -13.455   5.111  1.00  0.00           H  
ATOM   1992  HB  VAL   122     137.094 -15.339   4.145  1.00  0.00           H  
ATOM   1993 HG11 VAL   122     138.251 -13.614   2.772  1.00  0.00           H  
ATOM   1994 HG12 VAL   122     138.519 -15.247   2.160  1.00  0.00           H  
ATOM   1995 HG13 VAL   122     139.784 -14.431   3.081  1.00  0.00           H  
ATOM   1996 HG21 VAL   122     139.877 -16.220   4.958  1.00  0.00           H  
ATOM   1997 HG22 VAL   122     138.929 -17.075   3.741  1.00  0.00           H  
ATOM   1998 HG23 VAL   122     138.340 -16.964   5.400  1.00  0.00           H  
ATOM   1999  N   PHE   123     135.982 -13.975   5.998  1.00  0.00           N  
ATOM   2000  CA  PHE   123     134.681 -13.306   6.137  1.00  0.00           C  
ATOM   2001  C   PHE   123     134.827 -11.933   6.782  1.00  0.00           C  
ATOM   2002  O   PHE   123     134.077 -11.012   6.462  1.00  0.00           O  
ATOM   2003  CB  PHE   123     133.719 -14.158   6.977  1.00  0.00           C  
ATOM   2004  CG  PHE   123     133.152 -13.313   8.097  1.00  0.00           C  
ATOM   2005  CD1 PHE   123     133.727 -13.374   9.370  1.00  0.00           C  
ATOM   2006  CD2 PHE   123     132.064 -12.458   7.860  1.00  0.00           C  
ATOM   2007  CE1 PHE   123     133.220 -12.583  10.408  1.00  0.00           C  
ATOM   2008  CE2 PHE   123     131.557 -11.668   8.899  1.00  0.00           C  
ATOM   2009  CZ  PHE   123     132.137 -11.729  10.172  1.00  0.00           C  
ATOM   2010  HN  PHE   123     136.042 -14.942   6.147  1.00  0.00           H  
ATOM   2011  HA  PHE   123     134.255 -13.185   5.154  1.00  0.00           H  
ATOM   2012  HB1 PHE   123     134.249 -15.001   7.393  1.00  0.00           H  
ATOM   2013  HB2 PHE   123     132.915 -14.513   6.350  1.00  0.00           H  
ATOM   2014  HD1 PHE   123     134.560 -14.035   9.552  1.00  0.00           H  
ATOM   2015  HD2 PHE   123     131.617 -12.411   6.878  1.00  0.00           H  
ATOM   2016  HE1 PHE   123     133.666 -12.631  11.390  1.00  0.00           H  
ATOM   2017  HE2 PHE   123     130.722 -11.008   8.718  1.00  0.00           H  
ATOM   2018  HZ  PHE   123     131.748 -11.118  10.972  1.00  0.00           H  
ATOM   2019  N   ALA   124     135.800 -11.788   7.665  1.00  0.00           N  
ATOM   2020  CA  ALA   124     136.018 -10.498   8.305  1.00  0.00           C  
ATOM   2021  C   ALA   124     136.945  -9.639   7.453  1.00  0.00           C  
ATOM   2022  O   ALA   124     136.578  -8.549   7.028  1.00  0.00           O  
ATOM   2023  CB  ALA   124     136.609 -10.681   9.702  1.00  0.00           C  
ATOM   2024  HN  ALA   124     136.383 -12.550   7.864  1.00  0.00           H  
ATOM   2025  HA  ALA   124     135.068  -9.993   8.394  1.00  0.00           H  
ATOM   2026  HB1 ALA   124     136.241 -11.601  10.128  1.00  0.00           H  
ATOM   2027  HB2 ALA   124     136.312  -9.853  10.328  1.00  0.00           H  
ATOM   2028  HB3 ALA   124     137.686 -10.718   9.638  1.00  0.00           H  
ATOM   2029  N   THR   125     138.156 -10.129   7.232  1.00  0.00           N  
ATOM   2030  CA  THR   125     139.143  -9.393   6.453  1.00  0.00           C  
ATOM   2031  C   THR   125     138.592  -8.995   5.094  1.00  0.00           C  
ATOM   2032  O   THR   125     138.555  -7.807   4.769  1.00  0.00           O  
ATOM   2033  CB  THR   125     140.377 -10.258   6.253  1.00  0.00           C  
ATOM   2034  CG2 THR   125     141.078  -9.891   4.947  1.00  0.00           C  
ATOM   2035  OG1 THR   125     141.268 -10.087   7.343  1.00  0.00           O  
ATOM   2036  HN  THR   125     138.404 -10.988   7.628  1.00  0.00           H  
ATOM   2037  HA  THR   125     139.425  -8.500   6.994  1.00  0.00           H  
ATOM   2038  HB  THR   125     140.071 -11.280   6.197  1.00  0.00           H  
ATOM   2039  HG1 THR   125     141.084 -10.775   7.987  1.00  0.00           H  
ATOM   2040 HG21 THR   125     141.089  -8.817   4.825  1.00  0.00           H  
ATOM   2041 HG22 THR   125     140.549 -10.346   4.120  1.00  0.00           H  
ATOM   2042 HG23 THR   125     142.089 -10.264   4.968  1.00  0.00           H  
ATOM   2043  N   SER   126     138.188  -9.977   4.287  1.00  0.00           N  
ATOM   2044  CA  SER   126     137.667  -9.678   2.964  1.00  0.00           C  
ATOM   2045  C   SER   126     136.587  -8.635   3.080  1.00  0.00           C  
ATOM   2046  O   SER   126     136.703  -7.560   2.510  1.00  0.00           O  
ATOM   2047  CB  SER   126     137.087 -10.937   2.320  1.00  0.00           C  
ATOM   2048  OG  SER   126     138.097 -11.589   1.562  1.00  0.00           O  
ATOM   2049  HN  SER   126     138.247 -10.917   4.553  1.00  0.00           H  
ATOM   2050  HA  SER   126     138.465  -9.297   2.346  1.00  0.00           H  
ATOM   2051  HB1 SER   126     136.263 -10.660   1.675  1.00  0.00           H  
ATOM   2052  HB2 SER   126     136.729 -11.606   3.083  1.00  0.00           H  
ATOM   2053  HG  SER   126     138.014 -11.304   0.650  1.00  0.00           H  
ATOM   2054  N   ALA   127     135.527  -8.981   3.799  1.00  0.00           N  
ATOM   2055  CA  ALA   127     134.407  -8.073   3.965  1.00  0.00           C  
ATOM   2056  C   ALA   127     134.928  -6.681   4.269  1.00  0.00           C  
ATOM   2057  O   ALA   127     134.625  -5.748   3.549  1.00  0.00           O  
ATOM   2058  CB  ALA   127     133.484  -8.541   5.093  1.00  0.00           C  
ATOM   2059  HN  ALA   127     135.485  -9.881   4.171  1.00  0.00           H  
ATOM   2060  HA  ALA   127     133.846  -8.043   3.045  1.00  0.00           H  
ATOM   2061  HB1 ALA   127     132.962  -9.436   4.784  1.00  0.00           H  
ATOM   2062  HB2 ALA   127     132.766  -7.765   5.313  1.00  0.00           H  
ATOM   2063  HB3 ALA   127     134.069  -8.751   5.975  1.00  0.00           H  
ATOM   2064  N   ILE   128     135.752  -6.563   5.303  1.00  0.00           N  
ATOM   2065  CA  ILE   128     136.336  -5.275   5.665  1.00  0.00           C  
ATOM   2066  C   ILE   128     136.813  -4.556   4.410  1.00  0.00           C  
ATOM   2067  O   ILE   128     136.389  -3.435   4.126  1.00  0.00           O  
ATOM   2068  CB  ILE   128     137.503  -5.517   6.646  1.00  0.00           C  
ATOM   2069  CG1 ILE   128     137.008  -5.262   8.072  1.00  0.00           C  
ATOM   2070  CG2 ILE   128     138.712  -4.611   6.343  1.00  0.00           C  
ATOM   2071  CD1 ILE   128     137.241  -3.801   8.454  1.00  0.00           C  
ATOM   2072  HN  ILE   128     135.986  -7.355   5.816  1.00  0.00           H  
ATOM   2073  HA  ILE   128     135.587  -4.669   6.151  1.00  0.00           H  
ATOM   2074  HB  ILE   128     137.813  -6.547   6.564  1.00  0.00           H  
ATOM   2075 HG11 ILE   128     137.544  -5.901   8.756  1.00  0.00           H  
ATOM   2076 HG12 ILE   128     135.951  -5.484   8.128  1.00  0.00           H  
ATOM   2077 HG21 ILE   128     139.255  -5.008   5.504  1.00  0.00           H  
ATOM   2078 HG22 ILE   128     139.369  -4.585   7.202  1.00  0.00           H  
ATOM   2079 HG23 ILE   128     138.377  -3.609   6.116  1.00  0.00           H  
ATOM   2080 HD11 ILE   128     138.286  -3.656   8.687  1.00  0.00           H  
ATOM   2081 HD12 ILE   128     136.644  -3.556   9.317  1.00  0.00           H  
ATOM   2082 HD13 ILE   128     136.963  -3.161   7.626  1.00  0.00           H  
ATOM   2083  N   ARG   129     137.712  -5.186   3.678  1.00  0.00           N  
ATOM   2084  CA  ARG   129     138.239  -4.556   2.486  1.00  0.00           C  
ATOM   2085  C   ARG   129     137.157  -4.361   1.428  1.00  0.00           C  
ATOM   2086  O   ARG   129     136.870  -3.233   1.048  1.00  0.00           O  
ATOM   2087  CB  ARG   129     139.361  -5.398   1.901  1.00  0.00           C  
ATOM   2088  CG  ARG   129     140.621  -5.228   2.739  1.00  0.00           C  
ATOM   2089  CD  ARG   129     141.609  -6.326   2.356  1.00  0.00           C  
ATOM   2090  NE  ARG   129     142.968  -5.800   2.328  1.00  0.00           N  
ATOM   2091  CZ  ARG   129     144.028  -6.604   2.223  1.00  0.00           C  
ATOM   2092  NH1 ARG   129     143.882  -7.902   2.139  1.00  0.00           N1+
ATOM   2093  NH2 ARG   129     145.224  -6.088   2.202  1.00  0.00           N  
ATOM   2094  HN  ARG   129     138.054  -6.050   3.987  1.00  0.00           H  
ATOM   2095  HA  ARG   129     138.633  -3.595   2.761  1.00  0.00           H  
ATOM   2096  HB1 ARG   129     139.558  -5.080   0.888  1.00  0.00           H  
ATOM   2097  HB2 ARG   129     139.065  -6.437   1.901  1.00  0.00           H  
ATOM   2098  HG1 ARG   129     140.376  -5.313   3.786  1.00  0.00           H  
ATOM   2099  HG2 ARG   129     141.057  -4.259   2.545  1.00  0.00           H  
ATOM   2100  HD1 ARG   129     141.351  -6.706   1.379  1.00  0.00           H  
ATOM   2101  HD2 ARG   129     141.551  -7.127   3.076  1.00  0.00           H  
ATOM   2102  HE  ARG   129     143.108  -4.832   2.384  1.00  0.00           H  
ATOM   2103 HH11 ARG   129     142.970  -8.311   2.153  1.00  0.00           H  
ATOM   2104 HH12 ARG   129     144.688  -8.488   2.062  1.00  0.00           H  
ATOM   2105 HH21 ARG   129     145.343  -5.097   2.264  1.00  0.00           H  
ATOM   2106 HH22 ARG   129     146.024  -6.683   2.124  1.00  0.00           H  
ATOM   2107  N   GLY   130     136.579  -5.456   0.934  1.00  0.00           N  
ATOM   2108  CA  GLY   130     135.552  -5.378  -0.105  1.00  0.00           C  
ATOM   2109  C   GLY   130     134.481  -4.338   0.212  1.00  0.00           C  
ATOM   2110  O   GLY   130     134.260  -3.416  -0.574  1.00  0.00           O  
ATOM   2111  HN  GLY   130     136.858  -6.344   1.219  1.00  0.00           H  
ATOM   2112  HA1 GLY   130     135.082  -6.345  -0.198  1.00  0.00           H  
ATOM   2113  HA2 GLY   130     136.023  -5.130  -1.041  1.00  0.00           H  
ATOM   2114  N   ILE   131     133.797  -4.524   1.348  1.00  0.00           N  
ATOM   2115  CA  ILE   131     132.719  -3.617   1.758  1.00  0.00           C  
ATOM   2116  C   ILE   131     133.132  -2.168   1.512  1.00  0.00           C  
ATOM   2117  O   ILE   131     132.327  -1.351   1.076  1.00  0.00           O  
ATOM   2118  CB  ILE   131     132.340  -3.858   3.235  1.00  0.00           C  
ATOM   2119  CG1 ILE   131     130.848  -4.210   3.331  1.00  0.00           C  
ATOM   2120  CG2 ILE   131     132.656  -2.632   4.112  1.00  0.00           C  
ATOM   2121  CD1 ILE   131     129.970  -2.982   3.073  1.00  0.00           C  
ATOM   2122  HN  ILE   131     134.007  -5.306   1.895  1.00  0.00           H  
ATOM   2123  HA  ILE   131     131.856  -3.830   1.155  1.00  0.00           H  
ATOM   2124  HB  ILE   131     132.899  -4.699   3.603  1.00  0.00           H  
ATOM   2125 HG11 ILE   131     130.637  -4.599   4.316  1.00  0.00           H  
ATOM   2126 HG12 ILE   131     130.619  -4.968   2.596  1.00  0.00           H  
ATOM   2127 HG21 ILE   131     132.342  -2.830   5.127  1.00  0.00           H  
ATOM   2128 HG22 ILE   131     132.134  -1.761   3.744  1.00  0.00           H  
ATOM   2129 HG23 ILE   131     133.720  -2.444   4.101  1.00  0.00           H  
ATOM   2130 HD11 ILE   131     129.967  -2.350   3.949  1.00  0.00           H  
ATOM   2131 HD12 ILE   131     128.961  -3.304   2.860  1.00  0.00           H  
ATOM   2132 HD13 ILE   131     130.357  -2.430   2.230  1.00  0.00           H  
ATOM   2133  N   ARG   132     134.385  -1.860   1.811  1.00  0.00           N  
ATOM   2134  CA  ARG   132     134.908  -0.510   1.628  1.00  0.00           C  
ATOM   2135  C   ARG   132     135.338  -0.273   0.184  1.00  0.00           C  
ATOM   2136  O   ARG   132     135.230   0.828  -0.329  1.00  0.00           O  
ATOM   2137  CB  ARG   132     136.114  -0.309   2.543  1.00  0.00           C  
ATOM   2138  CG  ARG   132     135.909   0.933   3.416  1.00  0.00           C  
ATOM   2139  CD  ARG   132     134.787   0.692   4.437  1.00  0.00           C  
ATOM   2140  NE  ARG   132     135.062  -0.498   5.237  1.00  0.00           N  
ATOM   2141  CZ  ARG   132     134.231  -0.904   6.204  1.00  0.00           C  
ATOM   2142  NH1 ARG   132     133.125  -0.249   6.454  1.00  0.00           N1+
ATOM   2143  NH2 ARG   132     134.525  -1.964   6.908  1.00  0.00           N  
ATOM   2144  HN  ARG   132     134.967  -2.542   2.191  1.00  0.00           H  
ATOM   2145  HA  ARG   132     134.146   0.206   1.889  1.00  0.00           H  
ATOM   2146  HB1 ARG   132     136.997  -0.177   1.937  1.00  0.00           H  
ATOM   2147  HB2 ARG   132     136.236  -1.179   3.170  1.00  0.00           H  
ATOM   2148  HG1 ARG   132     135.645   1.769   2.788  1.00  0.00           H  
ATOM   2149  HG2 ARG   132     136.828   1.155   3.939  1.00  0.00           H  
ATOM   2150  HD1 ARG   132     133.850   0.568   3.917  1.00  0.00           H  
ATOM   2151  HD2 ARG   132     134.719   1.545   5.092  1.00  0.00           H  
ATOM   2152  HE  ARG   132     135.872  -1.014   5.056  1.00  0.00           H  
ATOM   2153 HH11 ARG   132     132.887   0.564   5.925  1.00  0.00           H  
ATOM   2154 HH12 ARG   132     132.512  -0.568   7.177  1.00  0.00           H  
ATOM   2155 HH21 ARG   132     135.368  -2.469   6.726  1.00  0.00           H  
ATOM   2156 HH22 ARG   132     133.906  -2.270   7.633  1.00  0.00           H  
ATOM   2157  N   PHE   133     135.842  -1.303  -0.467  1.00  0.00           N  
ATOM   2158  CA  PHE   133     136.290  -1.156  -1.841  1.00  0.00           C  
ATOM   2159  C   PHE   133     135.160  -0.598  -2.697  1.00  0.00           C  
ATOM   2160  O   PHE   133     135.350   0.348  -3.459  1.00  0.00           O  
ATOM   2161  CB  PHE   133     136.742  -2.503  -2.386  1.00  0.00           C  
ATOM   2162  CG  PHE   133     136.377  -2.600  -3.838  1.00  0.00           C  
ATOM   2163  CD1 PHE   133     137.106  -1.885  -4.792  1.00  0.00           C  
ATOM   2164  CD2 PHE   133     135.308  -3.408  -4.227  1.00  0.00           C  
ATOM   2165  CE1 PHE   133     136.764  -1.978  -6.143  1.00  0.00           C  
ATOM   2166  CE2 PHE   133     134.964  -3.504  -5.578  1.00  0.00           C  
ATOM   2167  CZ  PHE   133     135.692  -2.789  -6.538  1.00  0.00           C  
ATOM   2168  HN  PHE   133     135.921  -2.159  -0.011  1.00  0.00           H  
ATOM   2169  HA  PHE   133     137.122  -0.469  -1.870  1.00  0.00           H  
ATOM   2170  HB1 PHE   133     136.250  -3.289  -1.843  1.00  0.00           H  
ATOM   2171  HB2 PHE   133     137.812  -2.599  -2.275  1.00  0.00           H  
ATOM   2172  HD1 PHE   133     137.932  -1.260  -4.482  1.00  0.00           H  
ATOM   2173  HD2 PHE   133     134.749  -3.957  -3.480  1.00  0.00           H  
ATOM   2174  HE1 PHE   133     137.326  -1.425  -6.881  1.00  0.00           H  
ATOM   2175  HE2 PHE   133     134.138  -4.129  -5.882  1.00  0.00           H  
ATOM   2176  HZ  PHE   133     135.428  -2.862  -7.582  1.00  0.00           H  
ATOM   2177  N   LEU   134     133.983  -1.194  -2.569  1.00  0.00           N  
ATOM   2178  CA  LEU   134     132.828  -0.750  -3.340  1.00  0.00           C  
ATOM   2179  C   LEU   134     132.443   0.684  -2.984  1.00  0.00           C  
ATOM   2180  O   LEU   134     131.814   1.373  -3.787  1.00  0.00           O  
ATOM   2181  CB  LEU   134     131.639  -1.663  -3.073  1.00  0.00           C  
ATOM   2182  CG  LEU   134     131.192  -1.468  -1.631  1.00  0.00           C  
ATOM   2183  CD1 LEU   134     129.952  -0.571  -1.581  1.00  0.00           C  
ATOM   2184  CD2 LEU   134     130.877  -2.826  -1.013  1.00  0.00           C  
ATOM   2185  HN  LEU   134     133.890  -1.953  -1.954  1.00  0.00           H  
ATOM   2186  HA  LEU   134     133.071  -0.795  -4.389  1.00  0.00           H  
ATOM   2187  HB1 LEU   134     131.930  -2.691  -3.222  1.00  0.00           H  
ATOM   2188  HB2 LEU   134     130.830  -1.411  -3.744  1.00  0.00           H  
ATOM   2189  HG  LEU   134     131.989  -1.003  -1.081  1.00  0.00           H  
ATOM   2190 HD11 LEU   134     129.500  -0.634  -0.601  1.00  0.00           H  
ATOM   2191 HD12 LEU   134     129.241  -0.892  -2.326  1.00  0.00           H  
ATOM   2192 HD13 LEU   134     130.238   0.452  -1.777  1.00  0.00           H  
ATOM   2193 HD21 LEU   134     130.373  -2.684  -0.068  1.00  0.00           H  
ATOM   2194 HD22 LEU   134     131.798  -3.366  -0.855  1.00  0.00           H  
ATOM   2195 HD23 LEU   134     130.247  -3.387  -1.677  1.00  0.00           H  
ATOM   2196  N   GLN   135     132.785   1.136  -1.778  1.00  0.00           N  
ATOM   2197  CA  GLN   135     132.432   2.485  -1.362  1.00  0.00           C  
ATOM   2198  C   GLN   135     133.233   3.512  -2.135  1.00  0.00           C  
ATOM   2199  O   GLN   135     132.686   4.408  -2.748  1.00  0.00           O  
ATOM   2200  CB  GLN   135     132.728   2.659   0.117  1.00  0.00           C  
ATOM   2201  CG  GLN   135     132.868   4.141   0.422  1.00  0.00           C  
ATOM   2202  CD  GLN   135     132.604   4.357   1.899  1.00  0.00           C  
ATOM   2203  NE2 GLN   135     133.539   4.867   2.648  1.00  0.00           N  
ATOM   2204  OE1 GLN   135     131.520   4.044   2.386  1.00  0.00           O  
ATOM   2205  HN  GLN   135     133.260   0.561  -1.137  1.00  0.00           H  
ATOM   2206  HA  GLN   135     131.381   2.647  -1.535  1.00  0.00           H  
ATOM   2207  HB1 GLN   135     133.650   2.162   0.364  1.00  0.00           H  
ATOM   2208  HB2 GLN   135     131.926   2.242   0.704  1.00  0.00           H  
ATOM   2209  HG1 GLN   135     132.153   4.705  -0.170  1.00  0.00           H  
ATOM   2210  HG2 GLN   135     133.874   4.464   0.182  1.00  0.00           H  
ATOM   2211 HE21 GLN   135     134.402   5.109   2.254  1.00  0.00           H  
ATOM   2212 HE22 GLN   135     133.380   5.004   3.604  1.00  0.00           H  
ATOM   2213  N   ILE   136     134.537   3.372  -2.084  1.00  0.00           N  
ATOM   2214  CA  ILE   136     135.425   4.304  -2.785  1.00  0.00           C  
ATOM   2215  C   ILE   136     135.146   4.288  -4.291  1.00  0.00           C  
ATOM   2216  O   ILE   136     135.452   5.242  -4.992  1.00  0.00           O  
ATOM   2217  CB  ILE   136     136.916   3.998  -2.537  1.00  0.00           C  
ATOM   2218  CG1 ILE   136     137.165   2.496  -2.308  1.00  0.00           C  
ATOM   2219  CG2 ILE   136     137.402   4.780  -1.313  1.00  0.00           C  
ATOM   2220  CD1 ILE   136     138.619   2.262  -1.896  1.00  0.00           C  
ATOM   2221  HN  ILE   136     134.902   2.637  -1.564  1.00  0.00           H  
ATOM   2222  HA  ILE   136     135.219   5.300  -2.419  1.00  0.00           H  
ATOM   2223  HB  ILE   136     137.473   4.319  -3.403  1.00  0.00           H  
ATOM   2224 HG11 ILE   136     136.956   1.955  -3.213  1.00  0.00           H  
ATOM   2225 HG12 ILE   136     136.534   2.140  -1.526  1.00  0.00           H  
ATOM   2226 HG21 ILE   136     138.481   4.782  -1.292  1.00  0.00           H  
ATOM   2227 HG22 ILE   136     137.024   4.314  -0.415  1.00  0.00           H  
ATOM   2228 HG23 ILE   136     137.043   5.797  -1.369  1.00  0.00           H  
ATOM   2229 HD11 ILE   136     139.276   2.812  -2.551  1.00  0.00           H  
ATOM   2230 HD12 ILE   136     138.844   1.208  -1.959  1.00  0.00           H  
ATOM   2231 HD13 ILE   136     138.759   2.598  -0.873  1.00  0.00           H  
ATOM   2232  N   LEU   137     134.564   3.196  -4.771  1.00  0.00           N  
ATOM   2233  CA  LEU   137     134.242   3.048  -6.201  1.00  0.00           C  
ATOM   2234  C   LEU   137     133.676   4.347  -6.780  1.00  0.00           C  
ATOM   2235  O   LEU   137     134.238   4.917  -7.714  1.00  0.00           O  
ATOM   2236  CB  LEU   137     133.204   1.938  -6.358  1.00  0.00           C  
ATOM   2237  CG  LEU   137     133.414   1.163  -7.663  1.00  0.00           C  
ATOM   2238  CD1 LEU   137     133.610   2.123  -8.841  1.00  0.00           C  
ATOM   2239  CD2 LEU   137     134.644   0.259  -7.533  1.00  0.00           C  
ATOM   2240  HN  LEU   137     134.352   2.476  -4.148  1.00  0.00           H  
ATOM   2241  HA  LEU   137     135.131   2.775  -6.742  1.00  0.00           H  
ATOM   2242  HB1 LEU   137     132.216   2.373  -6.358  1.00  0.00           H  
ATOM   2243  HB2 LEU   137     133.292   1.256  -5.527  1.00  0.00           H  
ATOM   2244  HG  LEU   137     132.540   0.558  -7.842  1.00  0.00           H  
ATOM   2245 HD11 LEU   137     133.515   1.576  -9.769  1.00  0.00           H  
ATOM   2246 HD12 LEU   137     134.591   2.568  -8.785  1.00  0.00           H  
ATOM   2247 HD13 LEU   137     132.859   2.899  -8.803  1.00  0.00           H  
ATOM   2248 HD21 LEU   137     134.625  -0.243  -6.577  1.00  0.00           H  
ATOM   2249 HD22 LEU   137     135.541   0.857  -7.609  1.00  0.00           H  
ATOM   2250 HD23 LEU   137     134.633  -0.477  -8.326  1.00  0.00           H  
ATOM   2251  N   ARG   138     132.551   4.794  -6.240  1.00  0.00           N  
ATOM   2252  CA  ARG   138     131.915   6.022  -6.733  1.00  0.00           C  
ATOM   2253  C   ARG   138     132.931   7.159  -6.822  1.00  0.00           C  
ATOM   2254  O   ARG   138     132.912   7.946  -7.761  1.00  0.00           O  
ATOM   2255  CB  ARG   138     130.745   6.482  -5.833  1.00  0.00           C  
ATOM   2256  CG  ARG   138     130.939   6.040  -4.380  1.00  0.00           C  
ATOM   2257  CD  ARG   138     130.074   4.799  -4.058  1.00  0.00           C  
ATOM   2258  NE  ARG   138     129.895   3.920  -5.212  1.00  0.00           N  
ATOM   2259  CZ  ARG   138     128.973   2.954  -5.209  1.00  0.00           C  
ATOM   2260  NH1 ARG   138     128.199   2.767  -4.167  1.00  0.00           N1+
ATOM   2261  NH2 ARG   138     128.842   2.181  -6.252  1.00  0.00           N  
ATOM   2262  HN  ARG   138     132.130   4.276  -5.527  1.00  0.00           H  
ATOM   2263  HA  ARG   138     131.528   5.829  -7.718  1.00  0.00           H  
ATOM   2264  HB1 ARG   138     129.820   6.087  -6.209  1.00  0.00           H  
ATOM   2265  HB2 ARG   138     130.700   7.560  -5.853  1.00  0.00           H  
ATOM   2266  HG1 ARG   138     130.642   6.850  -3.728  1.00  0.00           H  
ATOM   2267  HG2 ARG   138     131.974   5.825  -4.210  1.00  0.00           H  
ATOM   2268  HD1 ARG   138     129.105   5.130  -3.715  1.00  0.00           H  
ATOM   2269  HD2 ARG   138     130.541   4.233  -3.275  1.00  0.00           H  
ATOM   2270  HE  ARG   138     130.456   4.038  -6.000  1.00  0.00           H  
ATOM   2271 HH11 ARG   138     128.289   3.347  -3.359  1.00  0.00           H  
ATOM   2272 HH12 ARG   138     127.512   2.041  -4.184  1.00  0.00           H  
ATOM   2273 HH21 ARG   138     129.430   2.313  -7.050  1.00  0.00           H  
ATOM   2274 HH22 ARG   138     128.150   1.459  -6.255  1.00  0.00           H  
ATOM   2275  N   MET   139     133.803   7.235  -5.825  1.00  0.00           N  
ATOM   2276  CA  MET   139     134.828   8.289  -5.767  1.00  0.00           C  
ATOM   2277  C   MET   139     135.913   8.092  -6.817  1.00  0.00           C  
ATOM   2278  O   MET   139     136.653   9.022  -7.135  1.00  0.00           O  
ATOM   2279  CB  MET   139     135.445   8.331  -4.351  1.00  0.00           C  
ATOM   2280  CG  MET   139     136.834   7.663  -4.297  1.00  0.00           C  
ATOM   2281  SD  MET   139     138.118   8.872  -4.682  1.00  0.00           S  
ATOM   2282  CE  MET   139     139.510   7.936  -3.997  1.00  0.00           C  
ATOM   2283  HN  MET   139     133.746   6.568  -5.111  1.00  0.00           H  
ATOM   2284  HA  MET   139     134.351   9.240  -5.965  1.00  0.00           H  
ATOM   2285  HB1 MET   139     134.784   7.814  -3.670  1.00  0.00           H  
ATOM   2286  HB2 MET   139     135.536   9.359  -4.036  1.00  0.00           H  
ATOM   2287  HG1 MET   139     136.893   6.851  -4.997  1.00  0.00           H  
ATOM   2288  HG2 MET   139     137.002   7.279  -3.303  1.00  0.00           H  
ATOM   2289  HE1 MET   139     140.439   8.421  -4.267  1.00  0.00           H  
ATOM   2290  HE2 MET   139     139.502   6.934  -4.396  1.00  0.00           H  
ATOM   2291  HE3 MET   139     139.420   7.894  -2.921  1.00  0.00           H  
ATOM   2292  N   LEU   140     136.004   6.886  -7.356  1.00  0.00           N  
ATOM   2293  CA  LEU   140     137.005   6.597  -8.359  1.00  0.00           C  
ATOM   2294  C   LEU   140     136.503   7.005  -9.724  1.00  0.00           C  
ATOM   2295  O   LEU   140     137.258   7.546 -10.529  1.00  0.00           O  
ATOM   2296  CB  LEU   140     137.336   5.104  -8.357  1.00  0.00           C  
ATOM   2297  CG  LEU   140     138.240   4.802  -7.166  1.00  0.00           C  
ATOM   2298  CD1 LEU   140     138.136   3.321  -6.793  1.00  0.00           C  
ATOM   2299  CD2 LEU   140     139.688   5.128  -7.536  1.00  0.00           C  
ATOM   2300  HN  LEU   140     135.392   6.186  -7.083  1.00  0.00           H  
ATOM   2301  HA  LEU   140     137.898   7.157  -8.130  1.00  0.00           H  
ATOM   2302  HB1 LEU   140     137.848   4.849  -9.272  1.00  0.00           H  
ATOM   2303  HB2 LEU   140     136.425   4.529  -8.278  1.00  0.00           H  
ATOM   2304  HG  LEU   140     137.933   5.411  -6.328  1.00  0.00           H  
ATOM   2305 HD11 LEU   140     138.852   3.095  -6.017  1.00  0.00           H  
ATOM   2306 HD12 LEU   140     138.346   2.714  -7.662  1.00  0.00           H  
ATOM   2307 HD13 LEU   140     137.143   3.107  -6.437  1.00  0.00           H  
ATOM   2308 HD21 LEU   140     140.296   5.124  -6.643  1.00  0.00           H  
ATOM   2309 HD22 LEU   140     139.732   6.103  -7.996  1.00  0.00           H  
ATOM   2310 HD23 LEU   140     140.059   4.386  -8.228  1.00  0.00           H  
ATOM   2311  N   HIS   141     135.226   6.745  -9.982  1.00  0.00           N  
ATOM   2312  CA  HIS   141     134.656   7.099 -11.265  1.00  0.00           C  
ATOM   2313  C   HIS   141     133.639   8.235 -11.132  1.00  0.00           C  
ATOM   2314  O   HIS   141     132.821   8.453 -12.032  1.00  0.00           O  
ATOM   2315  CB  HIS   141     134.011   5.867 -11.894  1.00  0.00           C  
ATOM   2316  CG  HIS   141     132.575   5.777 -11.481  1.00  0.00           C  
ATOM   2317  CD2 HIS   141     131.991   5.792 -10.250  1.00  0.00           C  
ATOM   2318  ND1 HIS   141     131.539   5.708 -12.398  1.00  0.00           N  
ATOM   2319  CE1 HIS   141     130.388   5.689 -11.701  1.00  0.00           C  
ATOM   2320  NE2 HIS   141     130.608   5.738 -10.385  1.00  0.00           N  
ATOM   2321  HN  HIS   141     134.666   6.309  -9.302  1.00  0.00           H  
ATOM   2322  HA  HIS   141     135.454   7.425 -11.898  1.00  0.00           H  
ATOM   2323  HB1 HIS   141     134.534   4.989 -11.552  1.00  0.00           H  
ATOM   2324  HB2 HIS   141     134.076   5.935 -12.966  1.00  0.00           H  
ATOM   2325  HD2 HIS   141     132.525   5.839  -9.316  1.00  0.00           H  
ATOM   2326  HE1 HIS   141     129.408   5.645 -12.152  1.00  0.00           H  
ATOM   2327  HE2 HIS   141     129.939   5.744  -9.669  1.00  0.00           H  
ATOM   2328  N   VAL   142     133.717   8.956 -10.005  1.00  0.00           N  
ATOM   2329  CA  VAL   142     132.812  10.090  -9.720  1.00  0.00           C  
ATOM   2330  C   VAL   142     132.474  10.836 -11.000  1.00  0.00           C  
ATOM   2331  O   VAL   142     131.330  11.229 -11.224  1.00  0.00           O  
ATOM   2332  CB  VAL   142     133.465  11.045  -8.703  1.00  0.00           C  
ATOM   2333  CG1 VAL   142     133.518  12.478  -9.245  1.00  0.00           C  
ATOM   2334  CG2 VAL   142     132.652  11.049  -7.407  1.00  0.00           C  
ATOM   2335  HN  VAL   142     134.402   8.716  -9.347  1.00  0.00           H  
ATOM   2336  HA  VAL   142     131.898   9.707  -9.295  1.00  0.00           H  
ATOM   2337  HB  VAL   142     134.469  10.709  -8.492  1.00  0.00           H  
ATOM   2338 HG11 VAL   142     133.926  13.117  -8.486  1.00  0.00           H  
ATOM   2339 HG12 VAL   142     132.522  12.815  -9.494  1.00  0.00           H  
ATOM   2340 HG13 VAL   142     134.148  12.519 -10.120  1.00  0.00           H  
ATOM   2341 HG21 VAL   142     132.691  10.072  -6.953  1.00  0.00           H  
ATOM   2342 HG22 VAL   142     131.626  11.304  -7.627  1.00  0.00           H  
ATOM   2343 HG23 VAL   142     133.066  11.779  -6.725  1.00  0.00           H  
ATOM   2344  N   ASP   143     133.477  10.998 -11.846  1.00  0.00           N  
ATOM   2345  CA  ASP   143     133.279  11.671 -13.123  1.00  0.00           C  
ATOM   2346  C   ASP   143     134.590  11.784 -13.888  1.00  0.00           C  
ATOM   2347  O   ASP   143     134.789  11.107 -14.896  1.00  0.00           O  
ATOM   2348  CB  ASP   143     132.683  13.065 -12.898  1.00  0.00           C  
ATOM   2349  CG  ASP   143     131.357  13.190 -13.642  1.00  0.00           C  
ATOM   2350  OD1 ASP   143     130.593  12.238 -13.620  1.00  0.00           O  
ATOM   2351  OD2 ASP   143     131.126  14.237 -14.223  1.00  0.00           O1-
ATOM   2352  HN  ASP   143     134.363  10.645 -11.610  1.00  0.00           H  
ATOM   2353  HA  ASP   143     132.587  11.092 -13.711  1.00  0.00           H  
ATOM   2354  HB1 ASP   143     133.367  13.813 -13.265  1.00  0.00           H  
ATOM   2355  HB2 ASP   143     132.517  13.218 -11.842  1.00  0.00           H  
ATOM   2356  N   ARG   144     135.473  12.648 -13.407  1.00  0.00           N  
ATOM   2357  CA  ARG   144     136.760  12.854 -14.058  1.00  0.00           C  
ATOM   2358  C   ARG   144     137.547  13.949 -13.347  1.00  0.00           C  
ATOM   2359  O   ARG   144     138.759  13.836 -13.175  1.00  0.00           O  
ATOM   2360  CB  ARG   144     136.556  13.248 -15.527  1.00  0.00           C  
ATOM   2361  CG  ARG   144     135.456  14.310 -15.639  1.00  0.00           C  
ATOM   2362  CD  ARG   144     135.253  14.674 -17.106  1.00  0.00           C  
ATOM   2363  NE  ARG   144     134.931  16.090 -17.236  1.00  0.00           N  
ATOM   2364  CZ  ARG   144     135.864  17.035 -17.122  1.00  0.00           C  
ATOM   2365  NH1 ARG   144     137.115  16.719 -16.894  1.00  0.00           N1+
ATOM   2366  NH2 ARG   144     135.527  18.289 -17.237  1.00  0.00           N  
ATOM   2367  HN  ARG   144     135.252  13.160 -12.602  1.00  0.00           H  
ATOM   2368  HA  ARG   144     137.324  11.935 -14.019  1.00  0.00           H  
ATOM   2369  HB1 ARG   144     136.270  12.377 -16.098  1.00  0.00           H  
ATOM   2370  HB2 ARG   144     137.479  13.646 -15.922  1.00  0.00           H  
ATOM   2371  HG1 ARG   144     135.750  15.193 -15.092  1.00  0.00           H  
ATOM   2372  HG2 ARG   144     134.534  13.925 -15.234  1.00  0.00           H  
ATOM   2373  HD1 ARG   144     134.444  14.082 -17.509  1.00  0.00           H  
ATOM   2374  HD2 ARG   144     136.159  14.462 -17.653  1.00  0.00           H  
ATOM   2375  HE  ARG   144     134.003  16.355 -17.409  1.00  0.00           H  
ATOM   2376 HH11 ARG   144     137.387  15.763 -16.801  1.00  0.00           H  
ATOM   2377 HH12 ARG   144     137.801  17.442 -16.812  1.00  0.00           H  
ATOM   2378 HH21 ARG   144     134.574  18.537 -17.409  1.00  0.00           H  
ATOM   2379 HH22 ARG   144     136.222  19.003 -17.153  1.00  0.00           H  
ATOM   2380  N   GLN   145     136.847  15.007 -12.943  1.00  0.00           N  
ATOM   2381  CA  GLN   145     137.485  16.128 -12.259  1.00  0.00           C  
ATOM   2382  C   GLN   145     136.430  17.011 -11.581  1.00  0.00           C  
ATOM   2383  O   GLN   145     136.329  18.208 -11.846  1.00  0.00           O  
ATOM   2384  CB  GLN   145     138.294  16.948 -13.275  1.00  0.00           C  
ATOM   2385  CG  GLN   145     139.787  16.678 -13.085  1.00  0.00           C  
ATOM   2386  CD  GLN   145     140.501  16.737 -14.431  1.00  0.00           C  
ATOM   2387  NE2 GLN   145     140.170  17.656 -15.295  1.00  0.00           N  
ATOM   2388  OE1 GLN   145     141.386  15.925 -14.702  1.00  0.00           O  
ATOM   2389  HN  GLN   145     135.884  15.039 -13.116  1.00  0.00           H  
ATOM   2390  HA  GLN   145     138.159  15.743 -11.506  1.00  0.00           H  
ATOM   2391  HB1 GLN   145     138.105  17.998 -13.134  1.00  0.00           H  
ATOM   2392  HB2 GLN   145     138.001  16.660 -14.273  1.00  0.00           H  
ATOM   2393  HG1 GLN   145     139.924  15.702 -12.653  1.00  0.00           H  
ATOM   2394  HG2 GLN   145     140.203  17.424 -12.426  1.00  0.00           H  
ATOM   2395 HE21 GLN   145     139.466  18.302 -15.077  1.00  0.00           H  
ATOM   2396 HE22 GLN   145     140.623  17.701 -16.162  1.00  0.00           H  
ATOM   2397  N   GLY   146     135.638  16.408 -10.701  1.00  0.00           N  
ATOM   2398  CA  GLY   146     134.598  17.151  -9.995  1.00  0.00           C  
ATOM   2399  C   GLY   146     134.577  16.789  -8.513  1.00  0.00           C  
ATOM   2400  O   GLY   146     134.589  17.667  -7.649  1.00  0.00           O  
ATOM   2401  HN  GLY   146     135.755  15.451 -10.523  1.00  0.00           H  
ATOM   2402  HA1 GLY   146     133.637  16.916 -10.429  1.00  0.00           H  
ATOM   2403  HA2 GLY   146     134.785  18.210 -10.100  1.00  0.00           H  
ATOM   2404  N   GLY   147     134.552  15.493  -8.227  1.00  0.00           N  
ATOM   2405  CA  GLY   147     134.536  15.019  -6.845  1.00  0.00           C  
ATOM   2406  C   GLY   147     135.907  14.488  -6.444  1.00  0.00           C  
ATOM   2407  O   GLY   147     136.603  15.123  -5.652  1.00  0.00           O  
ATOM   2408  HN  GLY   147     134.550  14.843  -8.960  1.00  0.00           H  
ATOM   2409  HA1 GLY   147     133.809  14.228  -6.744  1.00  0.00           H  
ATOM   2410  HA2 GLY   147     134.266  15.834  -6.192  1.00  0.00           H  
ATOM   2411  N   THR   148     136.279  13.325  -7.002  1.00  0.00           N  
ATOM   2412  CA  THR   148     137.560  12.693  -6.723  1.00  0.00           C  
ATOM   2413  C   THR   148     137.901  12.808  -5.243  1.00  0.00           C  
ATOM   2414  O   THR   148     137.013  12.979  -4.407  1.00  0.00           O  
ATOM   2415  CB  THR   148     138.653  13.330  -7.606  1.00  0.00           C  
ATOM   2416  CG2 THR   148     138.900  14.790  -7.206  1.00  0.00           C  
ATOM   2417  OG1 THR   148     139.860  12.593  -7.475  1.00  0.00           O  
ATOM   2418  HN  THR   148     135.675  12.881  -7.616  1.00  0.00           H  
ATOM   2419  HA  THR   148     137.487  11.641  -6.978  1.00  0.00           H  
ATOM   2420  HB  THR   148     138.335  13.299  -8.636  1.00  0.00           H  
ATOM   2421  HG1 THR   148     139.874  11.923  -8.161  1.00  0.00           H  
ATOM   2422 HG21 THR   148     138.072  15.398  -7.539  1.00  0.00           H  
ATOM   2423 HG22 THR   148     139.810  15.140  -7.671  1.00  0.00           H  
ATOM   2424 HG23 THR   148     138.994  14.868  -6.134  1.00  0.00           H  
ATOM   2425  N   TRP   149     139.179  12.726  -4.925  1.00  0.00           N  
ATOM   2426  CA  TRP   149     139.613  12.841  -3.549  1.00  0.00           C  
ATOM   2427  C   TRP   149     140.723  13.881  -3.434  1.00  0.00           C  
ATOM   2428  O   TRP   149     141.232  14.140  -2.344  1.00  0.00           O  
ATOM   2429  CB  TRP   149     140.117  11.490  -3.052  1.00  0.00           C  
ATOM   2430  CG  TRP   149     141.507  11.258  -3.552  1.00  0.00           C  
ATOM   2431  CD1 TRP   149     141.870  11.253  -4.855  1.00  0.00           C  
ATOM   2432  CD2 TRP   149     142.721  11.001  -2.787  1.00  0.00           C  
ATOM   2433  CE2 TRP   149     143.798  10.846  -3.692  1.00  0.00           C  
ATOM   2434  CE3 TRP   149     142.990  10.886  -1.411  1.00  0.00           C  
ATOM   2435  NE1 TRP   149     143.229  11.009  -4.939  1.00  0.00           N  
ATOM   2436  CZ2 TRP   149     145.096  10.590  -3.248  1.00  0.00           C  
ATOM   2437  CZ3 TRP   149     144.296  10.628  -0.960  1.00  0.00           C  
ATOM   2438  CH2 TRP   149     145.345  10.479  -1.877  1.00  0.00           C  
ATOM   2439  HN  TRP   149     139.844  12.598  -5.627  1.00  0.00           H  
ATOM   2440  HA  TRP   149     138.771  13.146  -2.945  1.00  0.00           H  
ATOM   2441  HB1 TRP   149     139.468  10.717  -3.423  1.00  0.00           H  
ATOM   2442  HB2 TRP   149     140.113  11.478  -1.973  1.00  0.00           H  
ATOM   2443  HD1 TRP   149     141.207  11.413  -5.692  1.00  0.00           H  
ATOM   2444  HE1 TRP   149     143.743  10.955  -5.772  1.00  0.00           H  
ATOM   2445  HE3 TRP   149     142.188  10.999  -0.696  1.00  0.00           H  
ATOM   2446  HZ2 TRP   149     145.901  10.476  -3.958  1.00  0.00           H  
ATOM   2447  HZ3 TRP   149     144.491  10.542   0.099  1.00  0.00           H  
ATOM   2448  HH2 TRP   149     146.347  10.281  -1.525  1.00  0.00           H  
ATOM   2449  N   ARG   150     141.099  14.477  -4.569  1.00  0.00           N  
ATOM   2450  CA  ARG   150     142.150  15.482  -4.583  1.00  0.00           C  
ATOM   2451  C   ARG   150     143.479  14.870  -4.158  1.00  0.00           C  
ATOM   2452  CB  ARG   150     141.785  16.629  -3.642  1.00  0.00           C  
ATOM   2453  CG  ARG   150     141.964  17.961  -4.373  1.00  0.00           C  
ATOM   2454  CD  ARG   150     142.184  19.078  -3.352  1.00  0.00           C  
ATOM   2455  NE  ARG   150     142.971  20.156  -3.944  1.00  0.00           N  
ATOM   2456  CZ  ARG   150     144.294  20.065  -4.097  1.00  0.00           C  
ATOM   2457  NH1 ARG   150     144.944  18.994  -3.716  1.00  0.00           N1+
ATOM   2458  NH2 ARG   150     144.947  21.057  -4.637  1.00  0.00           N  
ATOM   2459  OT1 ARG   150     143.562  13.653  -4.116  1.00  0.00           O  
ATOM   2460  OT2 ARG   150     144.396  15.626  -3.882  1.00  0.00           O  
ATOM   2461  HN  ARG   150     140.665  14.234  -5.413  1.00  0.00           H  
ATOM   2462  HA  ARG   150     142.247  15.872  -5.584  1.00  0.00           H  
ATOM   2463  HB1 ARG   150     142.431  16.605  -2.778  1.00  0.00           H  
ATOM   2464  HB2 ARG   150     140.757  16.525  -3.327  1.00  0.00           H  
ATOM   2465  HG1 ARG   150     141.078  18.175  -4.951  1.00  0.00           H  
ATOM   2466  HG2 ARG   150     142.818  17.900  -5.031  1.00  0.00           H  
ATOM   2467  HD1 ARG   150     142.704  18.681  -2.493  1.00  0.00           H  
ATOM   2468  HD2 ARG   150     141.228  19.469  -3.041  1.00  0.00           H  
ATOM   2469  HE  ARG   150     142.515  20.972  -4.239  1.00  0.00           H  
ATOM   2470 HH11 ARG   150     144.457  18.227  -3.302  1.00  0.00           H  
ATOM   2471 HH12 ARG   150     145.935  18.945  -3.840  1.00  0.00           H  
ATOM   2472 HH21 ARG   150     144.455  21.876  -4.932  1.00  0.00           H  
ATOM   2473 HH22 ARG   150     145.938  20.998  -4.757  1.00  0.00           H  
TER
ENDMDL
MODEL        2
ATOM      1  N   VAL     1      91.984   7.255   4.744  1.00  0.00           N  
ATOM      2  CA  VAL     1      92.509   6.078   3.997  1.00  0.00           C  
ATOM      3  C   VAL     1      92.914   6.515   2.597  1.00  0.00           C  
ATOM      4  O   VAL     1      93.961   6.118   2.089  1.00  0.00           O  
ATOM      5  CB  VAL     1      91.424   5.002   3.915  1.00  0.00           C  
ATOM      6  CG1 VAL     1      92.034   3.697   3.402  1.00  0.00           C  
ATOM      7  CG2 VAL     1      90.830   4.773   5.308  1.00  0.00           C  
ATOM      8  HA  VAL     1      93.369   5.682   4.510  1.00  0.00           H  
ATOM      9  HB  VAL     1      90.647   5.325   3.239  1.00  0.00           H  
ATOM     10 HG11 VAL     1      91.278   2.926   3.393  1.00  0.00           H  
ATOM     11 HG12 VAL     1      92.846   3.399   4.049  1.00  0.00           H  
ATOM     12 HG13 VAL     1      92.409   3.845   2.399  1.00  0.00           H  
ATOM     13 HG21 VAL     1      90.307   5.662   5.626  1.00  0.00           H  
ATOM     14 HG22 VAL     1      91.624   4.553   6.005  1.00  0.00           H  
ATOM     15 HG23 VAL     1      90.141   3.942   5.273  1.00  0.00           H  
ATOM     16  HT1 VAL     1      92.092   7.093   5.765  1.00  0.00           H  
ATOM     17  HT2 VAL     1      90.978   7.390   4.517  1.00  0.00           H  
ATOM     18  HT3 VAL     1      92.519   8.105   4.472  1.00  0.00           H  
ATOM     19  N   LEU     2      92.076   7.335   1.977  1.00  0.00           N  
ATOM     20  CA  LEU     2      92.358   7.818   0.631  1.00  0.00           C  
ATOM     21  C   LEU     2      93.768   8.389   0.553  1.00  0.00           C  
ATOM     22  O   LEU     2      94.591   7.929  -0.237  1.00  0.00           O  
ATOM     23  CB  LEU     2      91.346   8.898   0.234  1.00  0.00           C  
ATOM     24  CG  LEU     2      91.623   9.377  -1.198  1.00  0.00           C  
ATOM     25  CD1 LEU     2      91.251   8.273  -2.191  1.00  0.00           C  
ATOM     26  CD2 LEU     2      90.782  10.622  -1.488  1.00  0.00           C  
ATOM     27  HN  LEU     2      91.254   7.619   2.430  1.00  0.00           H  
ATOM     28  HA  LEU     2      92.275   6.993  -0.057  1.00  0.00           H  
ATOM     29  HB1 LEU     2      91.431   9.735   0.912  1.00  0.00           H  
ATOM     30  HB2 LEU     2      90.347   8.492   0.290  1.00  0.00           H  
ATOM     31  HG  LEU     2      92.670   9.619  -1.308  1.00  0.00           H  
ATOM     32 HD11 LEU     2      91.912   7.431  -2.055  1.00  0.00           H  
ATOM     33 HD12 LEU     2      91.350   8.648  -3.198  1.00  0.00           H  
ATOM     34 HD13 LEU     2      90.231   7.964  -2.020  1.00  0.00           H  
ATOM     35 HD21 LEU     2      90.860  10.873  -2.535  1.00  0.00           H  
ATOM     36 HD22 LEU     2      91.145  11.448  -0.894  1.00  0.00           H  
ATOM     37 HD23 LEU     2      89.749  10.428  -1.240  1.00  0.00           H  
ATOM     38  N   ALA     3      94.035   9.402   1.370  1.00  0.00           N  
ATOM     39  CA  ALA     3      95.347  10.036   1.376  1.00  0.00           C  
ATOM     40  C   ALA     3      96.405   9.089   1.920  1.00  0.00           C  
ATOM     41  O   ALA     3      97.539   9.074   1.446  1.00  0.00           O  
ATOM     42  CB  ALA     3      95.315  11.291   2.233  1.00  0.00           C  
ATOM     43  HN  ALA     3      93.336   9.729   1.976  1.00  0.00           H  
ATOM     44  HA  ALA     3      95.610  10.312   0.366  1.00  0.00           H  
ATOM     45  HB1 ALA     3      96.325  11.624   2.412  1.00  0.00           H  
ATOM     46  HB2 ALA     3      94.834  11.066   3.174  1.00  0.00           H  
ATOM     47  HB3 ALA     3      94.764  12.061   1.717  1.00  0.00           H  
ATOM     48  N   ARG     4      96.030   8.298   2.916  1.00  0.00           N  
ATOM     49  CA  ARG     4      96.960   7.349   3.512  1.00  0.00           C  
ATOM     50  C   ARG     4      97.627   6.494   2.430  1.00  0.00           C  
ATOM     51  O   ARG     4      98.715   5.957   2.636  1.00  0.00           O  
ATOM     52  CB  ARG     4      96.216   6.451   4.501  1.00  0.00           C  
ATOM     53  CG  ARG     4      97.171   5.379   5.029  1.00  0.00           C  
ATOM     54  CD  ARG     4      96.964   4.080   4.255  1.00  0.00           C  
ATOM     55  NE  ARG     4      96.436   3.041   5.134  1.00  0.00           N  
ATOM     56  CZ  ARG     4      96.426   1.758   4.768  1.00  0.00           C  
ATOM     57  NH1 ARG     4      96.895   1.391   3.600  1.00  0.00           N1+
ATOM     58  NH2 ARG     4      95.945   0.857   5.580  1.00  0.00           N  
ATOM     59  HN  ARG     4      95.112   8.354   3.256  1.00  0.00           H  
ATOM     60  HA  ARG     4      97.725   7.893   4.046  1.00  0.00           H  
ATOM     61  HB1 ARG     4      95.381   5.982   4.006  1.00  0.00           H  
ATOM     62  HB2 ARG     4      95.855   7.049   5.326  1.00  0.00           H  
ATOM     63  HG1 ARG     4      96.978   5.205   6.077  1.00  0.00           H  
ATOM     64  HG2 ARG     4      98.190   5.711   4.901  1.00  0.00           H  
ATOM     65  HD1 ARG     4      97.910   3.759   3.847  1.00  0.00           H  
ATOM     66  HD2 ARG     4      96.269   4.251   3.448  1.00  0.00           H  
ATOM     67  HE  ARG     4      96.081   3.292   6.013  1.00  0.00           H  
ATOM     68 HH11 ARG     4      97.268   2.068   2.966  1.00  0.00           H  
ATOM     69 HH12 ARG     4      96.881   0.424   3.340  1.00  0.00           H  
ATOM     70 HH21 ARG     4      95.585   1.128   6.473  1.00  0.00           H  
ATOM     71 HH22 ARG     4      95.936  -0.106   5.309  1.00  0.00           H  
ATOM     72  N   THR     5      96.973   6.382   1.276  1.00  0.00           N  
ATOM     73  CA  THR     5      97.516   5.604   0.171  1.00  0.00           C  
ATOM     74  C   THR     5      97.914   6.526  -0.978  1.00  0.00           C  
ATOM     75  O   THR     5      98.797   6.200  -1.771  1.00  0.00           O  
ATOM     76  CB  THR     5      96.476   4.591  -0.314  1.00  0.00           C  
ATOM     77  CG2 THR     5      95.962   3.780   0.875  1.00  0.00           C  
ATOM     78  OG1 THR     5      95.394   5.279  -0.924  1.00  0.00           O  
ATOM     79  HN  THR     5      96.112   6.838   1.163  1.00  0.00           H  
ATOM     80  HA  THR     5      98.390   5.071   0.512  1.00  0.00           H  
ATOM     81  HB  THR     5      96.930   3.923  -1.032  1.00  0.00           H  
ATOM     82  HG1 THR     5      95.744   5.792  -1.656  1.00  0.00           H  
ATOM     83 HG21 THR     5      95.429   4.431   1.548  1.00  0.00           H  
ATOM     84 HG22 THR     5      96.797   3.329   1.392  1.00  0.00           H  
ATOM     85 HG23 THR     5      95.297   3.005   0.521  1.00  0.00           H  
ATOM     86  N   HIS     6      97.258   7.682  -1.059  1.00  0.00           N  
ATOM     87  CA  HIS     6      97.551   8.647  -2.114  1.00  0.00           C  
ATOM     88  C   HIS     6      98.949   9.217  -1.946  1.00  0.00           C  
ATOM     89  O   HIS     6      99.718   9.296  -2.904  1.00  0.00           O  
ATOM     90  CB  HIS     6      96.524   9.781  -2.096  1.00  0.00           C  
ATOM     91  CG  HIS     6      96.269  10.251  -3.502  1.00  0.00           C  
ATOM     92  CD2 HIS     6      96.935  11.143  -4.306  1.00  0.00           C  
ATOM     93  ND1 HIS     6      95.198   9.792  -4.255  1.00  0.00           N  
ATOM     94  CE1 HIS     6      95.251  10.405  -5.452  1.00  0.00           C  
ATOM     95  NE2 HIS     6      96.291  11.239  -5.535  1.00  0.00           N  
ATOM     96  HN  HIS     6      96.564   7.890  -0.397  1.00  0.00           H  
ATOM     97  HA  HIS     6      97.502   8.153  -3.061  1.00  0.00           H  
ATOM     98  HB1 HIS     6      96.901  10.602  -1.505  1.00  0.00           H  
ATOM     99  HB2 HIS     6      95.601   9.422  -1.667  1.00  0.00           H  
ATOM    100  HD2 HIS     6      97.824  11.688  -4.026  1.00  0.00           H  
ATOM    101  HE1 HIS     6      94.539  10.243  -6.248  1.00  0.00           H  
ATOM    102  HE2 HIS     6      96.545  11.799  -6.299  1.00  0.00           H  
ATOM    103  N   VAL     7      99.271   9.613  -0.725  1.00  0.00           N  
ATOM    104  CA  VAL     7     100.579  10.177  -0.444  1.00  0.00           C  
ATOM    105  C   VAL     7     101.666   9.116  -0.601  1.00  0.00           C  
ATOM    106  O   VAL     7     102.752   9.396  -1.104  1.00  0.00           O  
ATOM    107  CB  VAL     7     100.611  10.743   0.978  1.00  0.00           C  
ATOM    108  CG1 VAL     7     102.009  11.283   1.287  1.00  0.00           C  
ATOM    109  CG2 VAL     7      99.591  11.877   1.099  1.00  0.00           C  
ATOM    110  HN  VAL     7      98.617   9.527  -0.005  1.00  0.00           H  
ATOM    111  HA  VAL     7     100.764  10.972  -1.147  1.00  0.00           H  
ATOM    112  HB  VAL     7     100.366   9.961   1.681  1.00  0.00           H  
ATOM    113 HG11 VAL     7     102.325  11.944   0.495  1.00  0.00           H  
ATOM    114 HG12 VAL     7     102.703  10.460   1.368  1.00  0.00           H  
ATOM    115 HG13 VAL     7     101.986  11.826   2.221  1.00  0.00           H  
ATOM    116 HG21 VAL     7      99.680  12.339   2.072  1.00  0.00           H  
ATOM    117 HG22 VAL     7      98.594  11.478   0.981  1.00  0.00           H  
ATOM    118 HG23 VAL     7      99.778  12.614   0.332  1.00  0.00           H  
ATOM    119  N   GLN     8     101.368   7.901  -0.161  1.00  0.00           N  
ATOM    120  CA  GLN     8     102.331   6.812  -0.257  1.00  0.00           C  
ATOM    121  C   GLN     8     102.861   6.691  -1.683  1.00  0.00           C  
ATOM    122  O   GLN     8     103.992   6.256  -1.900  1.00  0.00           O  
ATOM    123  CB  GLN     8     101.670   5.497   0.161  1.00  0.00           C  
ATOM    124  CG  GLN     8     101.581   5.433   1.688  1.00  0.00           C  
ATOM    125  CD  GLN     8     102.965   5.191   2.280  1.00  0.00           C  
ATOM    126  NE2 GLN     8     103.381   5.933   3.270  1.00  0.00           N  
ATOM    127  OE1 GLN     8     103.687   4.302   1.828  1.00  0.00           O  
ATOM    128  HN  GLN     8     100.488   7.734   0.237  1.00  0.00           H  
ATOM    129  HA  GLN     8     103.158   7.015   0.407  1.00  0.00           H  
ATOM    130  HB1 GLN     8     102.258   4.667  -0.198  1.00  0.00           H  
ATOM    131  HB2 GLN     8     100.676   5.445  -0.259  1.00  0.00           H  
ATOM    132  HG1 GLN     8     100.923   4.626   1.975  1.00  0.00           H  
ATOM    133  HG2 GLN     8     101.189   6.367   2.063  1.00  0.00           H  
ATOM    134 HE21 GLN     8     102.804   6.639   3.627  1.00  0.00           H  
ATOM    135 HE22 GLN     8     104.269   5.783   3.656  1.00  0.00           H  
ATOM    136  N   GLY     9     102.035   7.078  -2.648  1.00  0.00           N  
ATOM    137  CA  GLY     9     102.430   7.008  -4.051  1.00  0.00           C  
ATOM    138  C   GLY     9     103.534   8.013  -4.360  1.00  0.00           C  
ATOM    139  O   GLY     9     104.446   7.731  -5.140  1.00  0.00           O  
ATOM    140  HN  GLY     9     101.144   7.412  -2.414  1.00  0.00           H  
ATOM    141  HA1 GLY     9     101.574   7.223  -4.672  1.00  0.00           H  
ATOM    142  HA2 GLY     9     102.785   6.011  -4.268  1.00  0.00           H  
ATOM    143  N   ARG    10     103.448   9.186  -3.743  1.00  0.00           N  
ATOM    144  CA  ARG    10     104.449  10.228  -3.957  1.00  0.00           C  
ATOM    145  C   ARG    10     105.829   9.746  -3.512  1.00  0.00           C  
ATOM    146  O   ARG    10     106.857  10.231  -3.990  1.00  0.00           O  
ATOM    147  CB  ARG    10     104.069  11.485  -3.167  1.00  0.00           C  
ATOM    148  CG  ARG    10     103.155  12.371  -4.012  1.00  0.00           C  
ATOM    149  CD  ARG    10     103.192  13.802  -3.471  1.00  0.00           C  
ATOM    150  NE  ARG    10     103.006  14.752  -4.560  1.00  0.00           N  
ATOM    151  CZ  ARG    10     101.831  14.883  -5.178  1.00  0.00           C  
ATOM    152  NH1 ARG    10     100.799  14.157  -4.819  1.00  0.00           N1+
ATOM    153  NH2 ARG    10     101.703  15.743  -6.150  1.00  0.00           N  
ATOM    154  HN  ARG    10     102.702   9.355  -3.131  1.00  0.00           H  
ATOM    155  HA  ARG    10     104.482  10.474  -5.008  1.00  0.00           H  
ATOM    156  HB1 ARG    10     104.963  12.035  -2.913  1.00  0.00           H  
ATOM    157  HB2 ARG    10     103.554  11.202  -2.262  1.00  0.00           H  
ATOM    158  HG1 ARG    10     102.144  11.997  -3.963  1.00  0.00           H  
ATOM    159  HG2 ARG    10     103.494  12.364  -5.038  1.00  0.00           H  
ATOM    160  HD1 ARG    10     104.143  13.981  -2.991  1.00  0.00           H  
ATOM    161  HD2 ARG    10     102.398  13.931  -2.750  1.00  0.00           H  
ATOM    162  HE  ARG    10     103.763  15.307  -4.846  1.00  0.00           H  
ATOM    163 HH11 ARG    10     100.880  13.493  -4.076  1.00  0.00           H  
ATOM    164 HH12 ARG    10      99.925  14.267  -5.293  1.00  0.00           H  
ATOM    165 HH21 ARG    10     102.484  16.302  -6.430  1.00  0.00           H  
ATOM    166 HH22 ARG    10     100.823  15.845  -6.616  1.00  0.00           H  
ATOM    167  N   VAL    11     105.844   8.778  -2.603  1.00  0.00           N  
ATOM    168  CA  VAL    11     107.102   8.238  -2.112  1.00  0.00           C  
ATOM    169  C   VAL    11     107.677   7.241  -3.108  1.00  0.00           C  
ATOM    170  O   VAL    11     108.795   7.403  -3.588  1.00  0.00           O  
ATOM    171  CB  VAL    11     106.887   7.558  -0.761  1.00  0.00           C  
ATOM    172  CG1 VAL    11     107.929   6.447  -0.568  1.00  0.00           C  
ATOM    173  CG2 VAL    11     107.038   8.599   0.354  1.00  0.00           C  
ATOM    174  HN  VAL    11     104.996   8.410  -2.279  1.00  0.00           H  
ATOM    175  HA  VAL    11     107.800   9.047  -1.984  1.00  0.00           H  
ATOM    176  HB  VAL    11     105.893   7.134  -0.728  1.00  0.00           H  
ATOM    177 HG11 VAL    11     108.904   6.813  -0.859  1.00  0.00           H  
ATOM    178 HG12 VAL    11     107.668   5.596  -1.177  1.00  0.00           H  
ATOM    179 HG13 VAL    11     107.953   6.151   0.471  1.00  0.00           H  
ATOM    180 HG21 VAL    11     106.184   9.259   0.350  1.00  0.00           H  
ATOM    181 HG22 VAL    11     107.939   9.175   0.189  1.00  0.00           H  
ATOM    182 HG23 VAL    11     107.103   8.098   1.307  1.00  0.00           H  
ATOM    183  N   TYR    12     106.903   6.206  -3.401  1.00  0.00           N  
ATOM    184  CA  TYR    12     107.341   5.174  -4.336  1.00  0.00           C  
ATOM    185  C   TYR    12     107.903   5.797  -5.602  1.00  0.00           C  
ATOM    186  O   TYR    12     108.877   5.300  -6.161  1.00  0.00           O  
ATOM    187  CB  TYR    12     106.178   4.257  -4.704  1.00  0.00           C  
ATOM    188  CG  TYR    12     105.499   3.773  -3.447  1.00  0.00           C  
ATOM    189  CD1 TYR    12     106.267   3.313  -2.370  1.00  0.00           C  
ATOM    190  CD2 TYR    12     104.103   3.795  -3.354  1.00  0.00           C  
ATOM    191  CE1 TYR    12     105.636   2.867  -1.203  1.00  0.00           C  
ATOM    192  CE2 TYR    12     103.473   3.349  -2.187  1.00  0.00           C  
ATOM    193  CZ  TYR    12     104.240   2.888  -1.110  1.00  0.00           C  
ATOM    194  OH  TYR    12     103.619   2.452   0.043  1.00  0.00           O  
ATOM    195  HN  TYR    12     106.030   6.128  -2.965  1.00  0.00           H  
ATOM    196  HA  TYR    12     108.112   4.587  -3.867  1.00  0.00           H  
ATOM    197  HB1 TYR    12     106.554   3.411  -5.260  1.00  0.00           H  
ATOM    198  HB2 TYR    12     105.472   4.803  -5.312  1.00  0.00           H  
ATOM    199  HD1 TYR    12     107.344   3.296  -2.443  1.00  0.00           H  
ATOM    200  HD2 TYR    12     103.512   4.150  -4.186  1.00  0.00           H  
ATOM    201  HE1 TYR    12     106.228   2.513  -0.372  1.00  0.00           H  
ATOM    202  HE2 TYR    12     102.396   3.365  -2.115  1.00  0.00           H  
ATOM    203  HH  TYR    12     102.846   1.943  -0.212  1.00  0.00           H  
ATOM    204  N   ASN    13     107.286   6.888  -6.053  1.00  0.00           N  
ATOM    205  CA  ASN    13     107.738   7.573  -7.260  1.00  0.00           C  
ATOM    206  C   ASN    13     108.901   8.521  -6.948  1.00  0.00           C  
ATOM    207  O   ASN    13     109.687   8.864  -7.826  1.00  0.00           O  
ATOM    208  CB  ASN    13     106.578   8.370  -7.857  1.00  0.00           C  
ATOM    209  CG  ASN    13     105.747   7.480  -8.776  1.00  0.00           C  
ATOM    210  ND2 ASN    13     104.692   6.873  -8.305  1.00  0.00           N  
ATOM    211  OD1 ASN    13     106.069   7.336  -9.956  1.00  0.00           O  
ATOM    212  HN  ASN    13     106.510   7.247  -5.573  1.00  0.00           H  
ATOM    213  HA  ASN    13     108.063   6.839  -7.983  1.00  0.00           H  
ATOM    214  HB1 ASN    13     106.968   9.203  -8.423  1.00  0.00           H  
ATOM    215  HB2 ASN    13     105.952   8.741  -7.058  1.00  0.00           H  
ATOM    216 HD21 ASN    13     104.438   6.988  -7.367  1.00  0.00           H  
ATOM    217 HD22 ASN    13     104.156   6.299  -8.891  1.00  0.00           H  
ATOM    218  N   PHE    14     108.997   8.946  -5.695  1.00  0.00           N  
ATOM    219  CA  PHE    14     110.064   9.853  -5.289  1.00  0.00           C  
ATOM    220  C   PHE    14     111.415   9.147  -5.353  1.00  0.00           C  
ATOM    221  O   PHE    14     112.422   9.744  -5.732  1.00  0.00           O  
ATOM    222  CB  PHE    14     109.809  10.361  -3.875  1.00  0.00           C  
ATOM    223  CG  PHE    14     111.125  10.597  -3.180  1.00  0.00           C  
ATOM    224  CD1 PHE    14     111.863  11.751  -3.460  1.00  0.00           C  
ATOM    225  CD2 PHE    14     111.605   9.663  -2.255  1.00  0.00           C  
ATOM    226  CE1 PHE    14     113.084  11.974  -2.815  1.00  0.00           C  
ATOM    227  CE2 PHE    14     112.827   9.886  -1.609  1.00  0.00           C  
ATOM    228  CZ  PHE    14     113.566  11.041  -1.889  1.00  0.00           C  
ATOM    229  HN  PHE    14     108.331   8.647  -5.042  1.00  0.00           H  
ATOM    230  HA  PHE    14     110.082  10.696  -5.964  1.00  0.00           H  
ATOM    231  HB1 PHE    14     109.244   9.626  -3.328  1.00  0.00           H  
ATOM    232  HB2 PHE    14     109.251  11.284  -3.920  1.00  0.00           H  
ATOM    233  HD1 PHE    14     111.490  12.470  -4.175  1.00  0.00           H  
ATOM    234  HD2 PHE    14     111.034   8.773  -2.039  1.00  0.00           H  
ATOM    235  HE1 PHE    14     113.653  12.865  -3.031  1.00  0.00           H  
ATOM    236  HE2 PHE    14     113.199   9.166  -0.895  1.00  0.00           H  
ATOM    237  HZ  PHE    14     114.508  11.213  -1.391  1.00  0.00           H  
ATOM    238  N   LEU    15     111.429   7.875  -4.977  1.00  0.00           N  
ATOM    239  CA  LEU    15     112.659   7.098  -4.997  1.00  0.00           C  
ATOM    240  C   LEU    15     112.805   6.324  -6.308  1.00  0.00           C  
ATOM    241  O   LEU    15     113.750   5.553  -6.480  1.00  0.00           O  
ATOM    242  CB  LEU    15     112.658   6.131  -3.818  1.00  0.00           C  
ATOM    243  CG  LEU    15     111.699   4.957  -4.075  1.00  0.00           C  
ATOM    244  CD1 LEU    15     112.506   3.672  -4.258  1.00  0.00           C  
ATOM    245  CD2 LEU    15     110.757   4.808  -2.880  1.00  0.00           C  
ATOM    246  HN  LEU    15     110.598   7.454  -4.672  1.00  0.00           H  
ATOM    247  HA  LEU    15     113.498   7.770  -4.891  1.00  0.00           H  
ATOM    248  HB1 LEU    15     112.336   6.662  -2.934  1.00  0.00           H  
ATOM    249  HB2 LEU    15     113.656   5.752  -3.666  1.00  0.00           H  
ATOM    250  HG  LEU    15     111.115   5.137  -4.964  1.00  0.00           H  
ATOM    251 HD11 LEU    15     113.304   3.848  -4.965  1.00  0.00           H  
ATOM    252 HD12 LEU    15     111.862   2.894  -4.632  1.00  0.00           H  
ATOM    253 HD13 LEU    15     112.926   3.368  -3.311  1.00  0.00           H  
ATOM    254 HD21 LEU    15     110.026   5.601  -2.903  1.00  0.00           H  
ATOM    255 HD22 LEU    15     111.322   4.872  -1.965  1.00  0.00           H  
ATOM    256 HD23 LEU    15     110.253   3.854  -2.931  1.00  0.00           H  
ATOM    257  N   GLU    16     111.865   6.526  -7.228  1.00  0.00           N  
ATOM    258  CA  GLU    16     111.904   5.835  -8.507  1.00  0.00           C  
ATOM    259  C   GLU    16     111.903   6.833  -9.650  1.00  0.00           C  
ATOM    260  O   GLU    16     112.882   6.947 -10.390  1.00  0.00           O  
ATOM    261  CB  GLU    16     110.685   4.921  -8.638  1.00  0.00           C  
ATOM    262  CG  GLU    16     110.937   3.617  -7.879  1.00  0.00           C  
ATOM    263  CD  GLU    16     110.838   2.434  -8.838  1.00  0.00           C  
ATOM    264  OE1 GLU    16     111.835   1.754  -9.012  1.00  0.00           O  
ATOM    265  OE2 GLU    16     109.767   2.228  -9.384  1.00  0.00           O1-
ATOM    266  HN  GLU    16     111.128   7.145  -7.047  1.00  0.00           H  
ATOM    267  HA  GLU    16     112.798   5.237  -8.559  1.00  0.00           H  
ATOM    268  HB1 GLU    16     110.511   4.702  -9.681  1.00  0.00           H  
ATOM    269  HB2 GLU    16     109.820   5.419  -8.228  1.00  0.00           H  
ATOM    270  HG1 GLU    16     110.200   3.506  -7.098  1.00  0.00           H  
ATOM    271  HG2 GLU    16     111.924   3.642  -7.441  1.00  0.00           H  
ATOM    272  N   ARG    17     110.796   7.552  -9.792  1.00  0.00           N  
ATOM    273  CA  ARG    17     110.679   8.535 -10.859  1.00  0.00           C  
ATOM    274  C   ARG    17     111.631   9.722 -10.610  1.00  0.00           C  
ATOM    275  O   ARG    17     111.476  10.442  -9.623  1.00  0.00           O  
ATOM    276  CB  ARG    17     109.244   9.049 -10.957  1.00  0.00           C  
ATOM    277  CG  ARG    17     109.107   9.939 -12.200  1.00  0.00           C  
ATOM    278  CD  ARG    17     108.126  11.074 -11.908  1.00  0.00           C  
ATOM    279  NE  ARG    17     106.759  10.618 -12.130  1.00  0.00           N  
ATOM    280  CZ  ARG    17     106.269  10.460 -13.361  1.00  0.00           C  
ATOM    281  NH1 ARG    17     107.008  10.711 -14.415  1.00  0.00           N1+
ATOM    282  NH2 ARG    17     105.041  10.050 -13.520  1.00  0.00           N  
ATOM    283  HN  ARG    17     110.046   7.417  -9.169  1.00  0.00           H  
ATOM    284  HA  ARG    17     110.921   8.044 -11.784  1.00  0.00           H  
ATOM    285  HB1 ARG    17     109.002   9.621 -10.074  1.00  0.00           H  
ATOM    286  HB2 ARG    17     108.570   8.209 -11.040  1.00  0.00           H  
ATOM    287  HG1 ARG    17     108.732   9.350 -13.024  1.00  0.00           H  
ATOM    288  HG2 ARG    17     110.069  10.354 -12.464  1.00  0.00           H  
ATOM    289  HD1 ARG    17     108.337  11.906 -12.564  1.00  0.00           H  
ATOM    290  HD2 ARG    17     108.237  11.391 -10.883  1.00  0.00           H  
ATOM    291  HE  ARG    17     106.190  10.421 -11.356  1.00  0.00           H  
ATOM    292 HH11 ARG    17     107.952  11.025 -14.309  1.00  0.00           H  
ATOM    293 HH12 ARG    17     106.624  10.588 -15.331  1.00  0.00           H  
ATOM    294 HH21 ARG    17     104.470   9.856 -12.722  1.00  0.00           H  
ATOM    295 HH22 ARG    17     104.670   9.931 -14.441  1.00  0.00           H  
ATOM    296  N   PRO    18     112.597   9.940 -11.471  1.00  0.00           N  
ATOM    297  CA  PRO    18     113.571  11.058 -11.323  1.00  0.00           C  
ATOM    298  C   PRO    18     112.986  12.401 -11.753  1.00  0.00           C  
ATOM    299  O   PRO    18     112.249  12.477 -12.737  1.00  0.00           O  
ATOM    300  CB  PRO    18     114.723  10.646 -12.242  1.00  0.00           C  
ATOM    301  CG  PRO    18     114.113   9.771 -13.287  1.00  0.00           C  
ATOM    302  CD  PRO    18     112.869   9.145 -12.677  1.00  0.00           C  
ATOM    303  HA  PRO    18     113.925  11.114 -10.306  1.00  0.00           H  
ATOM    304  HB1 PRO    18     115.462  10.092 -11.687  1.00  0.00           H  
ATOM    305  HB2 PRO    18     115.166  11.518 -12.697  1.00  0.00           H  
ATOM    306  HG1 PRO    18     114.805   8.992 -13.567  1.00  0.00           H  
ATOM    307  HG2 PRO    18     113.845  10.358 -14.155  1.00  0.00           H  
ATOM    308  HD1 PRO    18     113.059   8.119 -12.408  1.00  0.00           H  
ATOM    309  HD2 PRO    18     112.040   9.211 -13.365  1.00  0.00           H  
ATOM    310  N   THR    19     113.323  13.461 -11.019  1.00  0.00           N  
ATOM    311  CA  THR    19     112.828  14.789 -11.350  1.00  0.00           C  
ATOM    312  C   THR    19     113.804  15.854 -10.862  1.00  0.00           C  
ATOM    313  O   THR    19     113.433  17.016 -10.692  1.00  0.00           O  
ATOM    314  CB  THR    19     111.456  15.010 -10.708  1.00  0.00           C  
ATOM    315  CG2 THR    19     111.560  14.802  -9.197  1.00  0.00           C  
ATOM    316  OG1 THR    19     111.018  16.335 -10.977  1.00  0.00           O  
ATOM    317  HN  THR    19     113.921  13.352 -10.243  1.00  0.00           H  
ATOM    318  HA  THR    19     112.727  14.868 -12.423  1.00  0.00           H  
ATOM    319  HB  THR    19     110.748  14.306 -11.115  1.00  0.00           H  
ATOM    320  HG1 THR    19     110.677  16.356 -11.875  1.00  0.00           H  
ATOM    321 HG21 THR    19     111.794  13.768  -8.991  1.00  0.00           H  
ATOM    322 HG22 THR    19     110.620  15.058  -8.732  1.00  0.00           H  
ATOM    323 HG23 THR    19     112.342  15.434  -8.800  1.00  0.00           H  
ATOM    324  N   GLY    20     115.053  15.451 -10.634  1.00  0.00           N  
ATOM    325  CA  GLY    20     116.071  16.379 -10.161  1.00  0.00           C  
ATOM    326  C   GLY    20     116.204  16.305  -8.646  1.00  0.00           C  
ATOM    327  O   GLY    20     117.312  16.263  -8.111  1.00  0.00           O  
ATOM    328  HN  GLY    20     115.295  14.514 -10.784  1.00  0.00           H  
ATOM    329  HA1 GLY    20     115.796  17.384 -10.444  1.00  0.00           H  
ATOM    330  HA2 GLY    20     117.019  16.127 -10.617  1.00  0.00           H  
ATOM    331  N   TRP    21     115.066  16.297  -7.960  1.00  0.00           N  
ATOM    332  CA  TRP    21     115.069  16.237  -6.505  1.00  0.00           C  
ATOM    333  C   TRP    21     115.627  14.907  -6.019  1.00  0.00           C  
ATOM    334  O   TRP    21     116.268  14.837  -4.968  1.00  0.00           O  
ATOM    335  CB  TRP    21     113.652  16.429  -5.963  1.00  0.00           C  
ATOM    336  CG  TRP    21     113.678  16.403  -4.467  1.00  0.00           C  
ATOM    337  CD1 TRP    21     114.660  16.923  -3.696  1.00  0.00           C  
ATOM    338  CD2 TRP    21     112.694  15.839  -3.552  1.00  0.00           C  
ATOM    339  CE2 TRP    21     113.140  16.050  -2.225  1.00  0.00           C  
ATOM    340  CE3 TRP    21     111.470  15.173  -3.741  1.00  0.00           C  
ATOM    341  NE1 TRP    21     114.342  16.713  -2.365  1.00  0.00           N  
ATOM    342  CZ2 TRP    21     112.398  15.614  -1.126  1.00  0.00           C  
ATOM    343  CZ3 TRP    21     110.720  14.732  -2.637  1.00  0.00           C  
ATOM    344  CH2 TRP    21     111.184  14.953  -1.333  1.00  0.00           C  
ATOM    345  HN  TRP    21     114.214  16.339  -8.443  1.00  0.00           H  
ATOM    346  HA  TRP    21     115.692  17.027  -6.136  1.00  0.00           H  
ATOM    347  HB1 TRP    21     113.018  15.633  -6.326  1.00  0.00           H  
ATOM    348  HB2 TRP    21     113.264  17.378  -6.300  1.00  0.00           H  
ATOM    349  HD1 TRP    21     115.548  17.420  -4.058  1.00  0.00           H  
ATOM    350  HE1 TRP    21     114.890  16.994  -1.601  1.00  0.00           H  
ATOM    351  HE3 TRP    21     111.103  14.998  -4.742  1.00  0.00           H  
ATOM    352  HZ2 TRP    21     112.759  15.786  -0.123  1.00  0.00           H  
ATOM    353  HZ3 TRP    21     109.782  14.222  -2.794  1.00  0.00           H  
ATOM    354  HH2 TRP    21     110.604  14.612  -0.487  1.00  0.00           H  
ATOM    355  N   LYS    22     115.377  13.855  -6.786  1.00  0.00           N  
ATOM    356  CA  LYS    22     115.856  12.527  -6.429  1.00  0.00           C  
ATOM    357  C   LYS    22     117.380  12.493  -6.425  1.00  0.00           C  
ATOM    358  O   LYS    22     118.002  12.071  -5.450  1.00  0.00           O  
ATOM    359  CB  LYS    22     115.322  11.495  -7.424  1.00  0.00           C  
ATOM    360  CG  LYS    22     115.748  10.094  -6.984  1.00  0.00           C  
ATOM    361  CD  LYS    22     116.502   9.408  -8.124  1.00  0.00           C  
ATOM    362  CE  LYS    22     116.431   7.890  -7.944  1.00  0.00           C  
ATOM    363  NZ  LYS    22     115.569   7.304  -9.009  1.00  0.00           N1+
ATOM    364  HN  LYS    22     114.860  13.973  -7.610  1.00  0.00           H  
ATOM    365  HA  LYS    22     115.497  12.279  -5.442  1.00  0.00           H  
ATOM    366  HB1 LYS    22     115.721  11.699  -8.407  1.00  0.00           H  
ATOM    367  HB2 LYS    22     114.243  11.551  -7.454  1.00  0.00           H  
ATOM    368  HG1 LYS    22     114.873   9.513  -6.733  1.00  0.00           H  
ATOM    369  HG2 LYS    22     116.391  10.169  -6.119  1.00  0.00           H  
ATOM    370  HD1 LYS    22     117.534   9.721  -8.112  1.00  0.00           H  
ATOM    371  HD2 LYS    22     116.052   9.681  -9.068  1.00  0.00           H  
ATOM    372  HE1 LYS    22     116.012   7.662  -6.975  1.00  0.00           H  
ATOM    373  HE2 LYS    22     117.424   7.472  -8.014  1.00  0.00           H  
ATOM    374  HZ1 LYS    22     114.626   7.740  -8.972  1.00  0.00           H  
ATOM    375  HZ2 LYS    22     115.483   6.277  -8.858  1.00  0.00           H  
ATOM    376  HZ3 LYS    22     115.996   7.484  -9.939  1.00  0.00           H  
ATOM    377  N   CYS    23     117.982  12.942  -7.522  1.00  0.00           N  
ATOM    378  CA  CYS    23     119.432  12.955  -7.632  1.00  0.00           C  
ATOM    379  C   CYS    23     120.038  13.896  -6.598  1.00  0.00           C  
ATOM    380  O   CYS    23     121.192  13.730  -6.202  1.00  0.00           O  
ATOM    381  CB  CYS    23     119.849  13.400  -9.034  1.00  0.00           C  
ATOM    382  SG  CYS    23     120.106  15.191  -9.049  1.00  0.00           S  
ATOM    383  HN  CYS    23     117.446  13.268  -8.272  1.00  0.00           H  
ATOM    384  HA  CYS    23     119.806  11.958  -7.463  1.00  0.00           H  
ATOM    385  HB1 CYS    23     119.073  13.142  -9.738  1.00  0.00           H  
ATOM    386  HB2 CYS    23     120.767  12.902  -9.311  1.00  0.00           H  
ATOM    387  HG  CYS    23     120.896  15.372  -9.565  1.00  0.00           H  
ATOM    388  N   PHE    24     119.253  14.884  -6.170  1.00  0.00           N  
ATOM    389  CA  PHE    24     119.723  15.852  -5.185  1.00  0.00           C  
ATOM    390  C   PHE    24     119.992  15.175  -3.844  1.00  0.00           C  
ATOM    391  O   PHE    24     121.068  15.326  -3.265  1.00  0.00           O  
ATOM    392  CB  PHE    24     118.677  16.952  -4.997  1.00  0.00           C  
ATOM    393  CG  PHE    24     119.370  18.273  -4.770  1.00  0.00           C  
ATOM    394  CD1 PHE    24     119.063  19.371  -5.581  1.00  0.00           C  
ATOM    395  CD2 PHE    24     120.319  18.399  -3.748  1.00  0.00           C  
ATOM    396  CE1 PHE    24     119.706  20.597  -5.372  1.00  0.00           C  
ATOM    397  CE2 PHE    24     120.962  19.625  -3.539  1.00  0.00           C  
ATOM    398  CZ  PHE    24     120.656  20.724  -4.349  1.00  0.00           C  
ATOM    399  HN  PHE    24     118.339  14.965  -6.525  1.00  0.00           H  
ATOM    400  HA  PHE    24     120.638  16.299  -5.541  1.00  0.00           H  
ATOM    401  HB1 PHE    24     118.059  16.719  -4.142  1.00  0.00           H  
ATOM    402  HB2 PHE    24     118.060  17.015  -5.881  1.00  0.00           H  
ATOM    403  HD1 PHE    24     118.331  19.275  -6.369  1.00  0.00           H  
ATOM    404  HD2 PHE    24     120.553  17.551  -3.123  1.00  0.00           H  
ATOM    405  HE1 PHE    24     119.470  21.445  -5.997  1.00  0.00           H  
ATOM    406  HE2 PHE    24     121.694  19.722  -2.751  1.00  0.00           H  
ATOM    407  HZ  PHE    24     121.152  21.669  -4.188  1.00  0.00           H  
ATOM    408  N   VAL    25     119.003  14.436  -3.360  1.00  0.00           N  
ATOM    409  CA  VAL    25     119.135  13.740  -2.083  1.00  0.00           C  
ATOM    410  C   VAL    25     120.062  12.536  -2.212  1.00  0.00           C  
ATOM    411  O   VAL    25     120.691  12.121  -1.238  1.00  0.00           O  
ATOM    412  CB  VAL    25     117.763  13.278  -1.589  1.00  0.00           C  
ATOM    413  CG1 VAL    25     116.905  14.498  -1.251  1.00  0.00           C  
ATOM    414  CG2 VAL    25     117.071  12.454  -2.679  1.00  0.00           C  
ATOM    415  HN  VAL    25     118.169  14.359  -3.870  1.00  0.00           H  
ATOM    416  HA  VAL    25     119.553  14.422  -1.357  1.00  0.00           H  
ATOM    417  HB  VAL    25     117.888  12.672  -0.702  1.00  0.00           H  
ATOM    418 HG11 VAL    25     115.989  14.174  -0.780  1.00  0.00           H  
ATOM    419 HG12 VAL    25     116.673  15.037  -2.158  1.00  0.00           H  
ATOM    420 HG13 VAL    25     117.448  15.146  -0.576  1.00  0.00           H  
ATOM    421 HG21 VAL    25     116.196  11.975  -2.265  1.00  0.00           H  
ATOM    422 HG22 VAL    25     117.751  11.701  -3.049  1.00  0.00           H  
ATOM    423 HG23 VAL    25     116.776  13.103  -3.490  1.00  0.00           H  
ATOM    424  N   TYR    26     120.139  11.980  -3.415  1.00  0.00           N  
ATOM    425  CA  TYR    26     120.988  10.820  -3.659  1.00  0.00           C  
ATOM    426  C   TYR    26     122.453  11.162  -3.409  1.00  0.00           C  
ATOM    427  O   TYR    26     123.157  10.435  -2.708  1.00  0.00           O  
ATOM    428  CB  TYR    26     120.812  10.344  -5.100  1.00  0.00           C  
ATOM    429  CG  TYR    26     119.939   9.115  -5.125  1.00  0.00           C  
ATOM    430  CD1 TYR    26     120.354   7.974  -5.824  1.00  0.00           C  
ATOM    431  CD2 TYR    26     118.713   9.114  -4.449  1.00  0.00           C  
ATOM    432  CE1 TYR    26     119.543   6.833  -5.844  1.00  0.00           C  
ATOM    433  CE2 TYR    26     117.902   7.973  -4.470  1.00  0.00           C  
ATOM    434  CZ  TYR    26     118.317   6.833  -5.168  1.00  0.00           C  
ATOM    435  OH  TYR    26     117.518   5.707  -5.187  1.00  0.00           O  
ATOM    436  HN  TYR    26     119.611  12.353  -4.152  1.00  0.00           H  
ATOM    437  HA  TYR    26     120.697  10.024  -2.992  1.00  0.00           H  
ATOM    438  HB1 TYR    26     121.778  10.108  -5.524  1.00  0.00           H  
ATOM    439  HB2 TYR    26     120.348  11.127  -5.677  1.00  0.00           H  
ATOM    440  HD1 TYR    26     121.299   7.975  -6.346  1.00  0.00           H  
ATOM    441  HD2 TYR    26     118.393   9.994  -3.910  1.00  0.00           H  
ATOM    442  HE1 TYR    26     119.862   5.953  -6.383  1.00  0.00           H  
ATOM    443  HE2 TYR    26     116.957   7.973  -3.947  1.00  0.00           H  
ATOM    444  HH  TYR    26     117.062   5.651  -4.344  1.00  0.00           H  
ATOM    445  N   HIS    27     122.906  12.269  -3.986  1.00  0.00           N  
ATOM    446  CA  HIS    27     124.291  12.690  -3.817  1.00  0.00           C  
ATOM    447  C   HIS    27     124.548  13.123  -2.381  1.00  0.00           C  
ATOM    448  O   HIS    27     125.497  12.665  -1.745  1.00  0.00           O  
ATOM    449  CB  HIS    27     124.601  13.850  -4.771  1.00  0.00           C  
ATOM    450  CG  HIS    27     125.064  13.316  -6.101  1.00  0.00           C  
ATOM    451  CD2 HIS    27     125.141  12.040  -6.606  1.00  0.00           C  
ATOM    452  ND1 HIS    27     125.533  14.146  -7.108  1.00  0.00           N  
ATOM    453  CE1 HIS    27     125.867  13.367  -8.154  1.00  0.00           C  
ATOM    454  NE2 HIS    27     125.647  12.076  -7.899  1.00  0.00           N  
ATOM    455  HN  HIS    27     122.299  12.813  -4.533  1.00  0.00           H  
ATOM    456  HA  HIS    27     124.941  11.862  -4.046  1.00  0.00           H  
ATOM    457  HB1 HIS    27     125.375  14.469  -4.342  1.00  0.00           H  
ATOM    458  HB2 HIS    27     123.709  14.442  -4.914  1.00  0.00           H  
ATOM    459  HD2 HIS    27     124.854  11.145  -6.074  1.00  0.00           H  
ATOM    460  HE1 HIS    27     126.265  13.741  -9.085  1.00  0.00           H  
ATOM    461  HE2 HIS    27     125.812  11.315  -8.494  1.00  0.00           H  
ATOM    462  N   PHE    28     123.699  14.007  -1.872  1.00  0.00           N  
ATOM    463  CA  PHE    28     123.854  14.492  -0.508  1.00  0.00           C  
ATOM    464  C   PHE    28     124.029  13.327   0.463  1.00  0.00           C  
ATOM    465  O   PHE    28     124.868  13.381   1.362  1.00  0.00           O  
ATOM    466  CB  PHE    28     122.632  15.316  -0.106  1.00  0.00           C  
ATOM    467  CG  PHE    28     123.069  16.474   0.758  1.00  0.00           C  
ATOM    468  CD1 PHE    28     123.327  17.722   0.177  1.00  0.00           C  
ATOM    469  CD2 PHE    28     123.217  16.301   2.140  1.00  0.00           C  
ATOM    470  CE1 PHE    28     123.731  18.796   0.980  1.00  0.00           C  
ATOM    471  CE2 PHE    28     123.621  17.375   2.941  1.00  0.00           C  
ATOM    472  CZ  PHE    28     123.878  18.623   2.361  1.00  0.00           C  
ATOM    473  HN  PHE    28     122.959  14.338  -2.424  1.00  0.00           H  
ATOM    474  HA  PHE    28     124.729  15.121  -0.458  1.00  0.00           H  
ATOM    475  HB1 PHE    28     121.944  14.694   0.446  1.00  0.00           H  
ATOM    476  HB2 PHE    28     122.145  15.692  -0.995  1.00  0.00           H  
ATOM    477  HD1 PHE    28     123.214  17.856  -0.888  1.00  0.00           H  
ATOM    478  HD2 PHE    28     123.018  15.338   2.587  1.00  0.00           H  
ATOM    479  HE1 PHE    28     123.930  19.759   0.533  1.00  0.00           H  
ATOM    480  HE2 PHE    28     123.735  17.240   4.006  1.00  0.00           H  
ATOM    481  HZ  PHE    28     124.190  19.452   2.979  1.00  0.00           H  
ATOM    482  N   ALA    29     123.228  12.279   0.279  1.00  0.00           N  
ATOM    483  CA  ALA    29     123.301  11.107   1.149  1.00  0.00           C  
ATOM    484  C   ALA    29     124.647  10.404   1.005  1.00  0.00           C  
ATOM    485  O   ALA    29     125.332  10.147   1.989  1.00  0.00           O  
ATOM    486  CB  ALA    29     122.173  10.134   0.800  1.00  0.00           C  
ATOM    487  HN  ALA    29     122.573  12.295  -0.452  1.00  0.00           H  
ATOM    488  HA  ALA    29     123.181  11.425   2.172  1.00  0.00           H  
ATOM    489  HB1 ALA    29     121.934  10.225  -0.249  1.00  0.00           H  
ATOM    490  HB2 ALA    29     121.301  10.370   1.391  1.00  0.00           H  
ATOM    491  HB3 ALA    29     122.488   9.123   1.011  1.00  0.00           H  
ATOM    492  N   VAL    30     125.013  10.087  -0.228  1.00  0.00           N  
ATOM    493  CA  VAL    30     126.279   9.409  -0.489  1.00  0.00           C  
ATOM    494  C   VAL    30     127.451  10.201   0.087  1.00  0.00           C  
ATOM    495  O   VAL    30     128.523   9.648   0.325  1.00  0.00           O  
ATOM    496  CB  VAL    30     126.481   9.235  -1.993  1.00  0.00           C  
ATOM    497  CG1 VAL    30     127.882   8.666  -2.261  1.00  0.00           C  
ATOM    498  CG2 VAL    30     125.425   8.272  -2.541  1.00  0.00           C  
ATOM    499  HN  VAL    30     124.421  10.310  -0.979  1.00  0.00           H  
ATOM    500  HA  VAL    30     126.257   8.436  -0.027  1.00  0.00           H  
ATOM    501  HB  VAL    30     126.385  10.193  -2.482  1.00  0.00           H  
ATOM    502 HG11 VAL    30     128.623   9.433  -2.089  1.00  0.00           H  
ATOM    503 HG12 VAL    30     127.948   8.330  -3.287  1.00  0.00           H  
ATOM    504 HG13 VAL    30     128.067   7.833  -1.600  1.00  0.00           H  
ATOM    505 HG21 VAL    30     124.453   8.546  -2.156  1.00  0.00           H  
ATOM    506 HG22 VAL    30     125.663   7.264  -2.237  1.00  0.00           H  
ATOM    507 HG23 VAL    30     125.412   8.328  -3.620  1.00  0.00           H  
ATOM    508  N   PHE    31     127.247  11.496   0.308  1.00  0.00           N  
ATOM    509  CA  PHE    31     128.307  12.345   0.848  1.00  0.00           C  
ATOM    510  C   PHE    31     128.436  12.198   2.367  1.00  0.00           C  
ATOM    511  O   PHE    31     129.515  11.908   2.889  1.00  0.00           O  
ATOM    512  CB  PHE    31     128.000  13.802   0.508  1.00  0.00           C  
ATOM    513  CG  PHE    31     128.678  14.175  -0.788  1.00  0.00           C  
ATOM    514  CD1 PHE    31     127.916  14.394  -1.943  1.00  0.00           C  
ATOM    515  CD2 PHE    31     130.070  14.299  -0.835  1.00  0.00           C  
ATOM    516  CE1 PHE    31     128.548  14.739  -3.144  1.00  0.00           C  
ATOM    517  CE2 PHE    31     130.702  14.644  -2.036  1.00  0.00           C  
ATOM    518  CZ  PHE    31     129.940  14.862  -3.191  1.00  0.00           C  
ATOM    519  HN  PHE    31     126.372  11.896   0.123  1.00  0.00           H  
ATOM    520  HA  PHE    31     129.243  12.073   0.388  1.00  0.00           H  
ATOM    521  HB1 PHE    31     128.362  14.439   1.301  1.00  0.00           H  
ATOM    522  HB2 PHE    31     126.932  13.928   0.405  1.00  0.00           H  
ATOM    523  HD1 PHE    31     126.843  14.303  -1.906  1.00  0.00           H  
ATOM    524  HD2 PHE    31     130.658  14.130   0.055  1.00  0.00           H  
ATOM    525  HE1 PHE    31     127.959  14.905  -4.033  1.00  0.00           H  
ATOM    526  HE2 PHE    31     131.776  14.740  -2.073  1.00  0.00           H  
ATOM    527  HZ  PHE    31     130.427  15.126  -4.118  1.00  0.00           H  
ATOM    528  N   LEU    32     127.336  12.424   3.074  1.00  0.00           N  
ATOM    529  CA  LEU    32     127.349  12.330   4.527  1.00  0.00           C  
ATOM    530  C   LEU    32     127.515  10.882   4.978  1.00  0.00           C  
ATOM    531  O   LEU    32     127.997  10.623   6.082  1.00  0.00           O  
ATOM    532  CB  LEU    32     126.053  12.900   5.099  1.00  0.00           C  
ATOM    533  CG  LEU    32     124.881  11.984   4.734  1.00  0.00           C  
ATOM    534  CD1 LEU    32     124.543  11.076   5.921  1.00  0.00           C  
ATOM    535  CD2 LEU    32     123.657  12.835   4.378  1.00  0.00           C  
ATOM    536  HN  LEU    32     126.506  12.666   2.614  1.00  0.00           H  
ATOM    537  HA  LEU    32     128.180  12.907   4.905  1.00  0.00           H  
ATOM    538  HB1 LEU    32     125.883  13.881   4.687  1.00  0.00           H  
ATOM    539  HB2 LEU    32     126.136  12.969   6.174  1.00  0.00           H  
ATOM    540  HG  LEU    32     125.154  11.376   3.887  1.00  0.00           H  
ATOM    541 HD11 LEU    32     125.319  10.337   6.046  1.00  0.00           H  
ATOM    542 HD12 LEU    32     123.602  10.580   5.735  1.00  0.00           H  
ATOM    543 HD13 LEU    32     124.464  11.672   6.818  1.00  0.00           H  
ATOM    544 HD21 LEU    32     122.774  12.212   4.365  1.00  0.00           H  
ATOM    545 HD22 LEU    32     123.796  13.276   3.402  1.00  0.00           H  
ATOM    546 HD23 LEU    32     123.534  13.618   5.112  1.00  0.00           H  
ATOM    547  N   ILE    33     127.101   9.948   4.124  1.00  0.00           N  
ATOM    548  CA  ILE    33     127.200   8.533   4.450  1.00  0.00           C  
ATOM    549  C   ILE    33     128.652   8.092   4.504  1.00  0.00           C  
ATOM    550  O   ILE    33     129.104   7.577   5.516  1.00  0.00           O  
ATOM    551  CB  ILE    33     126.455   7.693   3.410  1.00  0.00           C  
ATOM    552  CG1 ILE    33     125.007   7.508   3.870  1.00  0.00           C  
ATOM    553  CG2 ILE    33     127.141   6.321   3.266  1.00  0.00           C  
ATOM    554  CD1 ILE    33     124.226   6.730   2.807  1.00  0.00           C  
ATOM    555  HN  ILE    33     126.716  10.217   3.265  1.00  0.00           H  
ATOM    556  HA  ILE    33     126.749   8.367   5.417  1.00  0.00           H  
ATOM    557  HB  ILE    33     126.470   8.203   2.458  1.00  0.00           H  
ATOM    558 HG11 ILE    33     124.548   8.475   4.016  1.00  0.00           H  
ATOM    559 HG12 ILE    33     124.997   6.961   4.802  1.00  0.00           H  
ATOM    560 HG21 ILE    33     128.053   6.426   2.699  1.00  0.00           H  
ATOM    561 HG22 ILE    33     126.492   5.629   2.755  1.00  0.00           H  
ATOM    562 HG23 ILE    33     127.370   5.931   4.244  1.00  0.00           H  
ATOM    563 HD11 ILE    33     123.172   6.749   3.040  1.00  0.00           H  
ATOM    564 HD12 ILE    33     124.574   5.704   2.790  1.00  0.00           H  
ATOM    565 HD13 ILE    33     124.390   7.181   1.840  1.00  0.00           H  
ATOM    566  N   VAL    34     129.371   8.279   3.401  1.00  0.00           N  
ATOM    567  CA  VAL    34     130.771   7.872   3.342  1.00  0.00           C  
ATOM    568  C   VAL    34     131.596   8.567   4.419  1.00  0.00           C  
ATOM    569  O   VAL    34     132.461   7.953   5.040  1.00  0.00           O  
ATOM    570  CB  VAL    34     131.350   8.202   1.970  1.00  0.00           C  
ATOM    571  CG1 VAL    34     130.622   7.384   0.906  1.00  0.00           C  
ATOM    572  CG2 VAL    34     131.175   9.693   1.670  1.00  0.00           C  
ATOM    573  HN  VAL    34     128.947   8.683   2.605  1.00  0.00           H  
ATOM    574  HA  VAL    34     130.830   6.806   3.495  1.00  0.00           H  
ATOM    575  HB  VAL    34     132.401   7.954   1.961  1.00  0.00           H  
ATOM    576 HG11 VAL    34     130.638   6.344   1.186  1.00  0.00           H  
ATOM    577 HG12 VAL    34     131.115   7.510  -0.047  1.00  0.00           H  
ATOM    578 HG13 VAL    34     129.600   7.718   0.832  1.00  0.00           H  
ATOM    579 HG21 VAL    34     131.391   9.878   0.629  1.00  0.00           H  
ATOM    580 HG22 VAL    34     131.852  10.267   2.284  1.00  0.00           H  
ATOM    581 HG23 VAL    34     130.161   9.987   1.882  1.00  0.00           H  
ATOM    582  N   LEU    35     131.329   9.852   4.621  1.00  0.00           N  
ATOM    583  CA  LEU    35     132.065  10.628   5.615  1.00  0.00           C  
ATOM    584  C   LEU    35     132.003   9.969   6.988  1.00  0.00           C  
ATOM    585  O   LEU    35     133.032   9.616   7.564  1.00  0.00           O  
ATOM    586  CB  LEU    35     131.484  12.039   5.700  1.00  0.00           C  
ATOM    587  CG  LEU    35     132.467  13.052   5.106  1.00  0.00           C  
ATOM    588  CD1 LEU    35     131.705  14.061   4.246  1.00  0.00           C  
ATOM    589  CD2 LEU    35     133.182  13.786   6.242  1.00  0.00           C  
ATOM    590  HN  LEU    35     130.630  10.291   4.086  1.00  0.00           H  
ATOM    591  HA  LEU    35     133.097  10.691   5.311  1.00  0.00           H  
ATOM    592  HB1 LEU    35     131.298  12.286   6.734  1.00  0.00           H  
ATOM    593  HB2 LEU    35     130.553  12.077   5.151  1.00  0.00           H  
ATOM    594  HG  LEU    35     133.193  12.541   4.491  1.00  0.00           H  
ATOM    595 HD11 LEU    35     131.015  14.615   4.866  1.00  0.00           H  
ATOM    596 HD12 LEU    35     131.160  13.537   3.477  1.00  0.00           H  
ATOM    597 HD13 LEU    35     132.407  14.744   3.789  1.00  0.00           H  
ATOM    598 HD21 LEU    35     133.999  14.367   5.837  1.00  0.00           H  
ATOM    599 HD22 LEU    35     133.568  13.066   6.948  1.00  0.00           H  
ATOM    600 HD23 LEU    35     132.486  14.444   6.741  1.00  0.00           H  
ATOM    601  N   VAL    36     130.795   9.823   7.514  1.00  0.00           N  
ATOM    602  CA  VAL    36     130.616   9.220   8.829  1.00  0.00           C  
ATOM    603  C   VAL    36     130.972   7.740   8.800  1.00  0.00           C  
ATOM    604  O   VAL    36     131.548   7.215   9.749  1.00  0.00           O  
ATOM    605  CB  VAL    36     129.165   9.393   9.289  1.00  0.00           C  
ATOM    606  CG1 VAL    36     128.640   8.092   9.912  1.00  0.00           C  
ATOM    607  CG2 VAL    36     129.097  10.511  10.332  1.00  0.00           C  
ATOM    608  HN  VAL    36     130.011  10.134   7.014  1.00  0.00           H  
ATOM    609  HA  VAL    36     131.265   9.720   9.531  1.00  0.00           H  
ATOM    610  HB  VAL    36     128.551   9.657   8.440  1.00  0.00           H  
ATOM    611 HG11 VAL    36     128.543   7.333   9.147  1.00  0.00           H  
ATOM    612 HG12 VAL    36     127.672   8.274  10.354  1.00  0.00           H  
ATOM    613 HG13 VAL    36     129.322   7.752  10.678  1.00  0.00           H  
ATOM    614 HG21 VAL    36     129.400  11.444   9.882  1.00  0.00           H  
ATOM    615 HG22 VAL    36     129.758  10.277  11.153  1.00  0.00           H  
ATOM    616 HG23 VAL    36     128.086  10.599  10.699  1.00  0.00           H  
ATOM    617  N   CYS    37     130.603   7.069   7.718  1.00  0.00           N  
ATOM    618  CA  CYS    37     130.872   5.645   7.581  1.00  0.00           C  
ATOM    619  C   CYS    37     132.317   5.327   7.920  1.00  0.00           C  
ATOM    620  O   CYS    37     132.588   4.465   8.746  1.00  0.00           O  
ATOM    621  CB  CYS    37     130.581   5.192   6.155  1.00  0.00           C  
ATOM    622  SG  CYS    37     128.846   4.711   6.031  1.00  0.00           S  
ATOM    623  HN  CYS    37     130.132   7.536   7.003  1.00  0.00           H  
ATOM    624  HA  CYS    37     130.228   5.105   8.255  1.00  0.00           H  
ATOM    625  HB1 CYS    37     131.207   4.346   5.912  1.00  0.00           H  
ATOM    626  HB2 CYS    37     130.785   6.001   5.468  1.00  0.00           H  
ATOM    627  HG  CYS    37     128.538   4.477   6.908  1.00  0.00           H  
ATOM    628  N   LEU    38     133.240   6.023   7.269  1.00  0.00           N  
ATOM    629  CA  LEU    38     134.662   5.790   7.505  1.00  0.00           C  
ATOM    630  C   LEU    38     135.071   6.244   8.901  1.00  0.00           C  
ATOM    631  O   LEU    38     135.559   5.448   9.695  1.00  0.00           O  
ATOM    632  CB  LEU    38     135.490   6.540   6.464  1.00  0.00           C  
ATOM    633  CG  LEU    38     135.162   6.002   5.069  1.00  0.00           C  
ATOM    634  CD1 LEU    38     135.361   7.110   4.035  1.00  0.00           C  
ATOM    635  CD2 LEU    38     136.092   4.831   4.746  1.00  0.00           C  
ATOM    636  HN  LEU    38     132.961   6.699   6.613  1.00  0.00           H  
ATOM    637  HA  LEU    38     134.863   4.733   7.410  1.00  0.00           H  
ATOM    638  HB1 LEU    38     136.540   6.393   6.668  1.00  0.00           H  
ATOM    639  HB2 LEU    38     135.256   7.594   6.510  1.00  0.00           H  
ATOM    640  HG  LEU    38     134.137   5.667   5.042  1.00  0.00           H  
ATOM    641 HD11 LEU    38     136.350   7.530   4.142  1.00  0.00           H  
ATOM    642 HD12 LEU    38     134.622   7.883   4.189  1.00  0.00           H  
ATOM    643 HD13 LEU    38     135.251   6.699   3.042  1.00  0.00           H  
ATOM    644 HD21 LEU    38     135.834   3.985   5.367  1.00  0.00           H  
ATOM    645 HD22 LEU    38     137.115   5.119   4.935  1.00  0.00           H  
ATOM    646 HD23 LEU    38     135.980   4.559   3.706  1.00  0.00           H  
ATOM    647  N   ILE    39     134.882   7.532   9.166  1.00  0.00           N  
ATOM    648  CA  ILE    39     135.250   8.111  10.464  1.00  0.00           C  
ATOM    649  C   ILE    39     134.831   7.189  11.611  1.00  0.00           C  
ATOM    650  O   ILE    39     135.624   6.887  12.512  1.00  0.00           O  
ATOM    651  CB  ILE    39     134.577   9.475  10.646  1.00  0.00           C  
ATOM    652  CG1 ILE    39     135.399  10.548   9.919  1.00  0.00           C  
ATOM    653  CG2 ILE    39     134.496   9.811  12.143  1.00  0.00           C  
ATOM    654  CD1 ILE    39     136.643  10.916  10.743  1.00  0.00           C  
ATOM    655  HN  ILE    39     134.511   8.099   8.457  1.00  0.00           H  
ATOM    656  HA  ILE    39     136.320   8.243  10.493  1.00  0.00           H  
ATOM    657  HB  ILE    39     133.578   9.442  10.232  1.00  0.00           H  
ATOM    658 HG11 ILE    39     134.789  11.429   9.781  1.00  0.00           H  
ATOM    659 HG12 ILE    39     135.703  10.170   8.954  1.00  0.00           H  
ATOM    660 HG21 ILE    39     135.430   9.557  12.624  1.00  0.00           H  
ATOM    661 HG22 ILE    39     133.696   9.244  12.596  1.00  0.00           H  
ATOM    662 HG23 ILE    39     134.302  10.867  12.268  1.00  0.00           H  
ATOM    663 HD11 ILE    39     137.002  10.050  11.282  1.00  0.00           H  
ATOM    664 HD12 ILE    39     136.389  11.696  11.446  1.00  0.00           H  
ATOM    665 HD13 ILE    39     137.419  11.271  10.081  1.00  0.00           H  
ATOM    666  N   PHE    40     133.587   6.737  11.564  1.00  0.00           N  
ATOM    667  CA  PHE    40     133.068   5.847  12.593  1.00  0.00           C  
ATOM    668  C   PHE    40     133.667   4.453  12.451  1.00  0.00           C  
ATOM    669  O   PHE    40     134.119   3.873  13.426  1.00  0.00           O  
ATOM    670  CB  PHE    40     131.548   5.757  12.490  1.00  0.00           C  
ATOM    671  CG  PHE    40     130.976   5.414  13.844  1.00  0.00           C  
ATOM    672  CD1 PHE    40     130.730   6.429  14.777  1.00  0.00           C  
ATOM    673  CD2 PHE    40     130.692   4.081  14.168  1.00  0.00           C  
ATOM    674  CE1 PHE    40     130.197   6.111  16.032  1.00  0.00           C  
ATOM    675  CE2 PHE    40     130.160   3.763  15.423  1.00  0.00           C  
ATOM    676  CZ  PHE    40     129.913   4.779  16.356  1.00  0.00           C  
ATOM    677  HN  PHE    40     133.009   7.006  10.825  1.00  0.00           H  
ATOM    678  HA  PHE    40     133.328   6.242  13.564  1.00  0.00           H  
ATOM    679  HB1 PHE    40     131.281   4.989  11.782  1.00  0.00           H  
ATOM    680  HB2 PHE    40     131.152   6.707  12.161  1.00  0.00           H  
ATOM    681  HD1 PHE    40     130.950   7.456  14.527  1.00  0.00           H  
ATOM    682  HD2 PHE    40     130.883   3.298  13.449  1.00  0.00           H  
ATOM    683  HE1 PHE    40     130.007   6.894  16.751  1.00  0.00           H  
ATOM    684  HE2 PHE    40     129.941   2.737  15.673  1.00  0.00           H  
ATOM    685  HZ  PHE    40     129.502   4.534  17.324  1.00  0.00           H  
ATOM    686  N   SER    41     133.661   3.921  11.233  1.00  0.00           N  
ATOM    687  CA  SER    41     134.206   2.589  10.991  1.00  0.00           C  
ATOM    688  C   SER    41     135.619   2.471  11.551  1.00  0.00           C  
ATOM    689  O   SER    41     136.048   1.393  11.949  1.00  0.00           O  
ATOM    690  CB  SER    41     134.235   2.304   9.491  1.00  0.00           C  
ATOM    691  OG  SER    41     135.053   1.170   9.242  1.00  0.00           O  
ATOM    692  HN  SER    41     133.281   4.426  10.487  1.00  0.00           H  
ATOM    693  HA  SER    41     133.576   1.858  11.473  1.00  0.00           H  
ATOM    694  HB1 SER    41     134.629   3.167   8.971  1.00  0.00           H  
ATOM    695  HB2 SER    41     133.235   2.105   9.143  1.00  0.00           H  
ATOM    696  HG  SER    41     134.848   0.845   8.362  1.00  0.00           H  
ATOM    697  N   VAL    42     136.340   3.583  11.574  1.00  0.00           N  
ATOM    698  CA  VAL    42     137.706   3.584  12.085  1.00  0.00           C  
ATOM    699  C   VAL    42     137.720   3.481  13.607  1.00  0.00           C  
ATOM    700  O   VAL    42     138.377   2.608  14.171  1.00  0.00           O  
ATOM    701  CB  VAL    42     138.418   4.866  11.659  1.00  0.00           C  
ATOM    702  CG1 VAL    42     139.735   5.001  12.427  1.00  0.00           C  
ATOM    703  CG2 VAL    42     138.707   4.813  10.159  1.00  0.00           C  
ATOM    704  HN  VAL    42     135.952   4.414  11.237  1.00  0.00           H  
ATOM    705  HA  VAL    42     138.237   2.739  11.672  1.00  0.00           H  
ATOM    706  HB  VAL    42     137.787   5.715  11.876  1.00  0.00           H  
ATOM    707 HG11 VAL    42     140.277   4.068  12.381  1.00  0.00           H  
ATOM    708 HG12 VAL    42     139.528   5.247  13.458  1.00  0.00           H  
ATOM    709 HG13 VAL    42     140.330   5.786  11.984  1.00  0.00           H  
ATOM    710 HG21 VAL    42     137.776   4.822   9.612  1.00  0.00           H  
ATOM    711 HG22 VAL    42     139.252   3.910   9.929  1.00  0.00           H  
ATOM    712 HG23 VAL    42     139.299   5.672   9.877  1.00  0.00           H  
ATOM    713  N   LEU    43     137.003   4.385  14.267  1.00  0.00           N  
ATOM    714  CA  LEU    43     136.955   4.383  15.728  1.00  0.00           C  
ATOM    715  C   LEU    43     136.246   3.135  16.256  1.00  0.00           C  
ATOM    716  O   LEU    43     136.485   2.702  17.384  1.00  0.00           O  
ATOM    717  CB  LEU    43     136.228   5.632  16.219  1.00  0.00           C  
ATOM    718  CG  LEU    43     136.881   6.129  17.508  1.00  0.00           C  
ATOM    719  CD1 LEU    43     138.203   6.825  17.177  1.00  0.00           C  
ATOM    720  CD2 LEU    43     135.945   7.121  18.202  1.00  0.00           C  
ATOM    721  HN  LEU    43     136.501   5.070  13.764  1.00  0.00           H  
ATOM    722  HA  LEU    43     137.964   4.395  16.109  1.00  0.00           H  
ATOM    723  HB1 LEU    43     135.193   5.393  16.412  1.00  0.00           H  
ATOM    724  HB2 LEU    43     136.287   6.402  15.464  1.00  0.00           H  
ATOM    725  HG  LEU    43     137.070   5.291  18.164  1.00  0.00           H  
ATOM    726 HD11 LEU    43     138.044   7.540  16.382  1.00  0.00           H  
ATOM    727 HD12 LEU    43     138.929   6.091  16.861  1.00  0.00           H  
ATOM    728 HD13 LEU    43     138.569   7.339  18.054  1.00  0.00           H  
ATOM    729 HD21 LEU    43     136.307   7.321  19.201  1.00  0.00           H  
ATOM    730 HD22 LEU    43     134.951   6.702  18.257  1.00  0.00           H  
ATOM    731 HD23 LEU    43     135.916   8.043  17.641  1.00  0.00           H  
ATOM    732  N   SER    44     135.367   2.574  15.440  1.00  0.00           N  
ATOM    733  CA  SER    44     134.618   1.384  15.827  1.00  0.00           C  
ATOM    734  C   SER    44     135.407   0.114  15.523  1.00  0.00           C  
ATOM    735  O   SER    44     135.274  -0.888  16.222  1.00  0.00           O  
ATOM    736  CB  SER    44     133.286   1.345  15.079  1.00  0.00           C  
ATOM    737  OG  SER    44     133.518   0.988  13.721  1.00  0.00           O  
ATOM    738  HN  SER    44     135.214   2.966  14.563  1.00  0.00           H  
ATOM    739  HA  SER    44     134.419   1.426  16.887  1.00  0.00           H  
ATOM    740  HB1 SER    44     132.816   2.318  15.132  1.00  0.00           H  
ATOM    741  HB2 SER    44     132.639   0.612  15.531  1.00  0.00           H  
ATOM    742  HG  SER    44     132.760   0.485  13.413  1.00  0.00           H  
ATOM    743  N   THR    45     136.222   0.163  14.474  1.00  0.00           N  
ATOM    744  CA  THR    45     137.016  -0.992  14.081  1.00  0.00           C  
ATOM    745  C   THR    45     138.046  -1.312  15.150  1.00  0.00           C  
ATOM    746  O   THR    45     138.396  -2.471  15.356  1.00  0.00           O  
ATOM    747  CB  THR    45     137.721  -0.719  12.747  1.00  0.00           C  
ATOM    748  CG2 THR    45     138.970  -1.593  12.630  1.00  0.00           C  
ATOM    749  OG1 THR    45     136.833  -1.009  11.676  1.00  0.00           O  
ATOM    750  HN  THR    45     136.289   0.986  13.958  1.00  0.00           H  
ATOM    751  HA  THR    45     136.362  -1.842  13.961  1.00  0.00           H  
ATOM    752  HB  THR    45     138.010   0.320  12.701  1.00  0.00           H  
ATOM    753  HG1 THR    45     136.459  -1.878  11.826  1.00  0.00           H  
ATOM    754 HG21 THR    45     139.745  -1.198  13.270  1.00  0.00           H  
ATOM    755 HG22 THR    45     139.314  -1.591  11.605  1.00  0.00           H  
ATOM    756 HG23 THR    45     138.735  -2.603  12.929  1.00  0.00           H  
ATOM    757  N   ILE    46     138.529  -0.282  15.827  1.00  0.00           N  
ATOM    758  CA  ILE    46     139.520  -0.478  16.871  1.00  0.00           C  
ATOM    759  C   ILE    46     138.935  -1.298  18.012  1.00  0.00           C  
ATOM    760  O   ILE    46     139.599  -2.177  18.562  1.00  0.00           O  
ATOM    761  CB  ILE    46     140.004   0.878  17.398  1.00  0.00           C  
ATOM    762  CG1 ILE    46     140.739   1.629  16.280  1.00  0.00           C  
ATOM    763  CG2 ILE    46     140.948   0.666  18.585  1.00  0.00           C  
ATOM    764  CD1 ILE    46     142.139   1.034  16.076  1.00  0.00           C  
ATOM    765  HN  ILE    46     138.214   0.625  15.621  1.00  0.00           H  
ATOM    766  HA  ILE    46     140.355  -1.015  16.459  1.00  0.00           H  
ATOM    767  HB  ILE    46     139.152   1.459  17.720  1.00  0.00           H  
ATOM    768 HG11 ILE    46     140.831   2.670  16.553  1.00  0.00           H  
ATOM    769 HG12 ILE    46     140.174   1.549  15.363  1.00  0.00           H  
ATOM    770 HG21 ILE    46     140.364   0.459  19.469  1.00  0.00           H  
ATOM    771 HG22 ILE    46     141.534   1.560  18.745  1.00  0.00           H  
ATOM    772 HG23 ILE    46     141.605  -0.165  18.384  1.00  0.00           H  
ATOM    773 HD11 ILE    46     142.529   1.354  15.120  1.00  0.00           H  
ATOM    774 HD12 ILE    46     142.088  -0.044  16.097  1.00  0.00           H  
ATOM    775 HD13 ILE    46     142.794   1.377  16.863  1.00  0.00           H  
ATOM    776  N   GLU    47     137.688  -1.012  18.358  1.00  0.00           N  
ATOM    777  CA  GLU    47     137.022  -1.736  19.431  1.00  0.00           C  
ATOM    778  C   GLU    47     136.497  -3.072  18.918  1.00  0.00           C  
ATOM    779  O   GLU    47     136.340  -4.024  19.683  1.00  0.00           O  
ATOM    780  CB  GLU    47     135.863  -0.903  19.983  1.00  0.00           C  
ATOM    781  CG  GLU    47     136.068  -0.673  21.483  1.00  0.00           C  
ATOM    782  CD  GLU    47     137.156   0.372  21.705  1.00  0.00           C  
ATOM    783  OE1 GLU    47     138.291   0.100  21.351  1.00  0.00           O  
ATOM    784  OE2 GLU    47     136.838   1.427  22.227  1.00  0.00           O1-
ATOM    785  HN  GLU    47     137.205  -0.308  17.880  1.00  0.00           H  
ATOM    786  HA  GLU    47     137.731  -1.918  20.225  1.00  0.00           H  
ATOM    787  HB1 GLU    47     134.933  -1.430  19.826  1.00  0.00           H  
ATOM    788  HB2 GLU    47     135.829   0.050  19.474  1.00  0.00           H  
ATOM    789  HG1 GLU    47     136.363  -1.601  21.950  1.00  0.00           H  
ATOM    790  HG2 GLU    47     135.143  -0.328  21.922  1.00  0.00           H  
ATOM    791  N   GLN    48     136.231  -3.136  17.616  1.00  0.00           N  
ATOM    792  CA  GLN    48     135.726  -4.361  17.008  1.00  0.00           C  
ATOM    793  C   GLN    48     136.824  -5.416  16.943  1.00  0.00           C  
ATOM    794  O   GLN    48     136.609  -6.570  17.307  1.00  0.00           O  
ATOM    795  CB  GLN    48     135.209  -4.075  15.597  1.00  0.00           C  
ATOM    796  CG  GLN    48     133.995  -4.960  15.307  1.00  0.00           C  
ATOM    797  CD  GLN    48     132.755  -4.383  15.984  1.00  0.00           C  
ATOM    798  NE2 GLN    48     132.444  -4.767  17.191  1.00  0.00           N  
ATOM    799  OE1 GLN    48     132.052  -3.561  15.395  1.00  0.00           O  
ATOM    800  HN  GLN    48     136.378  -2.347  17.053  1.00  0.00           H  
ATOM    801  HA  GLN    48     134.911  -4.738  17.607  1.00  0.00           H  
ATOM    802  HB1 GLN    48     135.987  -4.288  14.880  1.00  0.00           H  
ATOM    803  HB2 GLN    48     134.922  -3.038  15.523  1.00  0.00           H  
ATOM    804  HG1 GLN    48     134.178  -5.955  15.686  1.00  0.00           H  
ATOM    805  HG2 GLN    48     133.832  -5.007  14.241  1.00  0.00           H  
ATOM    806 HE21 GLN    48     133.005  -5.422  17.657  1.00  0.00           H  
ATOM    807 HE22 GLN    48     131.648  -4.401  17.632  1.00  0.00           H  
ATOM    808  N   TYR    49     138.001  -5.010  16.478  1.00  0.00           N  
ATOM    809  CA  TYR    49     139.130  -5.927  16.370  1.00  0.00           C  
ATOM    810  C   TYR    49     139.392  -6.611  17.707  1.00  0.00           C  
ATOM    811  O   TYR    49     139.820  -7.764  17.753  1.00  0.00           O  
ATOM    812  CB  TYR    49     140.382  -5.165  15.930  1.00  0.00           C  
ATOM    813  CG  TYR    49     141.410  -6.141  15.410  1.00  0.00           C  
ATOM    814  CD1 TYR    49     141.150  -6.880  14.250  1.00  0.00           C  
ATOM    815  CD2 TYR    49     142.624  -6.307  16.088  1.00  0.00           C  
ATOM    816  CE1 TYR    49     142.103  -7.785  13.768  1.00  0.00           C  
ATOM    817  CE2 TYR    49     143.577  -7.212  15.606  1.00  0.00           C  
ATOM    818  CZ  TYR    49     143.316  -7.952  14.446  1.00  0.00           C  
ATOM    819  OH  TYR    49     144.255  -8.844  13.970  1.00  0.00           O  
ATOM    820  HN  TYR    49     138.112  -4.079  16.205  1.00  0.00           H  
ATOM    821  HA  TYR    49     138.902  -6.679  15.629  1.00  0.00           H  
ATOM    822  HB1 TYR    49     140.790  -4.629  16.773  1.00  0.00           H  
ATOM    823  HB2 TYR    49     140.122  -4.465  15.149  1.00  0.00           H  
ATOM    824  HD1 TYR    49     140.213  -6.751  13.727  1.00  0.00           H  
ATOM    825  HD2 TYR    49     142.825  -5.737  16.983  1.00  0.00           H  
ATOM    826  HE1 TYR    49     141.901  -8.355  12.872  1.00  0.00           H  
ATOM    827  HE2 TYR    49     144.513  -7.341  16.128  1.00  0.00           H  
ATOM    828  HH  TYR    49     145.039  -8.346  13.724  1.00  0.00           H  
ATOM    829  N   ALA    50     139.130  -5.892  18.793  1.00  0.00           N  
ATOM    830  CA  ALA    50     139.342  -6.440  20.127  1.00  0.00           C  
ATOM    831  C   ALA    50     138.118  -7.230  20.580  1.00  0.00           C  
ATOM    832  O   ALA    50     138.234  -8.190  21.344  1.00  0.00           O  
ATOM    833  CB  ALA    50     139.620  -5.304  21.115  1.00  0.00           C  
ATOM    834  HN  ALA    50     138.790  -4.979  18.695  1.00  0.00           H  
ATOM    835  HA  ALA    50     140.196  -7.098  20.105  1.00  0.00           H  
ATOM    836  HB1 ALA    50     138.902  -4.511  20.965  1.00  0.00           H  
ATOM    837  HB2 ALA    50     140.617  -4.920  20.950  1.00  0.00           H  
ATOM    838  HB3 ALA    50     139.541  -5.677  22.126  1.00  0.00           H  
ATOM    839  N   ALA    51     136.946  -6.825  20.102  1.00  0.00           N  
ATOM    840  CA  ALA    51     135.706  -7.505  20.462  1.00  0.00           C  
ATOM    841  C   ALA    51     135.639  -8.877  19.794  1.00  0.00           C  
ATOM    842  O   ALA    51     135.084  -9.825  20.350  1.00  0.00           O  
ATOM    843  CB  ALA    51     134.499  -6.651  20.038  1.00  0.00           C  
ATOM    844  HN  ALA    51     136.914  -6.057  19.494  1.00  0.00           H  
ATOM    845  HA  ALA    51     135.679  -7.638  21.534  1.00  0.00           H  
ATOM    846  HB1 ALA    51     134.824  -5.884  19.353  1.00  0.00           H  
ATOM    847  HB2 ALA    51     134.062  -6.188  20.911  1.00  0.00           H  
ATOM    848  HB3 ALA    51     133.756  -7.274  19.556  1.00  0.00           H  
ATOM    849  N   LEU    52     136.207  -8.972  18.597  1.00  0.00           N  
ATOM    850  CA  LEU    52     136.204 -10.226  17.859  1.00  0.00           C  
ATOM    851  C   LEU    52     136.791 -11.346  18.708  1.00  0.00           C  
ATOM    852  O   LEU    52     136.425 -12.512  18.556  1.00  0.00           O  
ATOM    853  CB  LEU    52     137.013 -10.076  16.568  1.00  0.00           C  
ATOM    854  CG  LEU    52     136.065  -9.825  15.394  1.00  0.00           C  
ATOM    855  CD1 LEU    52     136.837  -9.190  14.237  1.00  0.00           C  
ATOM    856  CD2 LEU    52     135.459 -11.154  14.938  1.00  0.00           C  
ATOM    857  HN  LEU    52     136.634  -8.186  18.205  1.00  0.00           H  
ATOM    858  HA  LEU    52     135.186 -10.478  17.603  1.00  0.00           H  
ATOM    859  HB1 LEU    52     137.575 -10.980  16.387  1.00  0.00           H  
ATOM    860  HB2 LEU    52     137.694  -9.242  16.666  1.00  0.00           H  
ATOM    861  HG  LEU    52     135.274  -9.156  15.707  1.00  0.00           H  
ATOM    862 HD11 LEU    52     137.472  -9.933  13.776  1.00  0.00           H  
ATOM    863 HD12 LEU    52     137.446  -8.380  14.611  1.00  0.00           H  
ATOM    864 HD13 LEU    52     136.141  -8.808  13.505  1.00  0.00           H  
ATOM    865 HD21 LEU    52     136.252 -11.833  14.661  1.00  0.00           H  
ATOM    866 HD22 LEU    52     134.817 -10.984  14.086  1.00  0.00           H  
ATOM    867 HD23 LEU    52     134.883 -11.583  15.744  1.00  0.00           H  
ATOM    868  N   ALA    53     137.700 -10.982  19.607  1.00  0.00           N  
ATOM    869  CA  ALA    53     138.331 -11.965  20.480  1.00  0.00           C  
ATOM    870  C   ALA    53     137.297 -12.591  21.406  1.00  0.00           C  
ATOM    871  O   ALA    53     137.237 -13.813  21.552  1.00  0.00           O  
ATOM    872  CB  ALA    53     139.430 -11.298  21.309  1.00  0.00           C  
ATOM    873  HN  ALA    53     137.949 -10.038  19.686  1.00  0.00           H  
ATOM    874  HA  ALA    53     138.774 -12.740  19.874  1.00  0.00           H  
ATOM    875  HB1 ALA    53     138.983 -10.626  22.027  1.00  0.00           H  
ATOM    876  HB2 ALA    53     140.087 -10.742  20.656  1.00  0.00           H  
ATOM    877  HB3 ALA    53     139.998 -12.055  21.830  1.00  0.00           H  
ATOM    878  N   THR    54     136.477 -11.748  22.026  1.00  0.00           N  
ATOM    879  CA  THR    54     135.442 -12.232  22.931  1.00  0.00           C  
ATOM    880  C   THR    54     134.092 -12.284  22.224  1.00  0.00           C  
ATOM    881  O   THR    54     133.042 -12.310  22.867  1.00  0.00           O  
ATOM    882  CB  THR    54     135.343 -11.305  24.149  1.00  0.00           C  
ATOM    883  CG2 THR    54     135.097  -9.856  23.694  1.00  0.00           C  
ATOM    884  OG1 THR    54     134.273 -11.732  24.982  1.00  0.00           O  
ATOM    885  HN  THR    54     136.567 -10.785  21.869  1.00  0.00           H  
ATOM    886  HA  THR    54     135.702 -13.223  23.262  1.00  0.00           H  
ATOM    887  HB  THR    54     136.265 -11.348  24.706  1.00  0.00           H  
ATOM    888  HG1 THR    54     133.448 -11.521  24.537  1.00  0.00           H  
ATOM    889 HG21 THR    54     134.508  -9.845  22.786  1.00  0.00           H  
ATOM    890 HG22 THR    54     136.046  -9.374  23.509  1.00  0.00           H  
ATOM    891 HG23 THR    54     134.570  -9.321  24.469  1.00  0.00           H  
ATOM    892  N   GLY    55     134.126 -12.302  20.899  1.00  0.00           N  
ATOM    893  CA  GLY    55     132.898 -12.348  20.113  1.00  0.00           C  
ATOM    894  C   GLY    55     132.199 -10.992  20.105  1.00  0.00           C  
ATOM    895  O   GLY    55     132.218 -10.266  21.100  1.00  0.00           O  
ATOM    896  HN  GLY    55     134.989 -12.284  20.440  1.00  0.00           H  
ATOM    897  HA1 GLY    55     132.233 -13.085  20.538  1.00  0.00           H  
ATOM    898  HA2 GLY    55     133.139 -12.629  19.098  1.00  0.00           H  
ATOM    899  N   THR    56     131.581 -10.657  18.977  1.00  0.00           N  
ATOM    900  CA  THR    56     130.878  -9.385  18.851  1.00  0.00           C  
ATOM    901  C   THR    56     129.419  -9.541  19.265  1.00  0.00           C  
ATOM    902  O   THR    56     128.916 -10.658  19.388  1.00  0.00           O  
ATOM    903  CB  THR    56     130.948  -8.887  17.406  1.00  0.00           C  
ATOM    904  CG2 THR    56     132.001  -7.785  17.294  1.00  0.00           C  
ATOM    905  OG1 THR    56     131.297  -9.968  16.551  1.00  0.00           O  
ATOM    906  HN  THR    56     131.597 -11.275  18.218  1.00  0.00           H  
ATOM    907  HA  THR    56     131.349  -8.657  19.493  1.00  0.00           H  
ATOM    908  HB  THR    56     129.988  -8.493  17.113  1.00  0.00           H  
ATOM    909  HG1 THR    56     132.193 -10.237  16.764  1.00  0.00           H  
ATOM    910 HG21 THR    56     131.973  -7.360  16.302  1.00  0.00           H  
ATOM    911 HG22 THR    56     132.980  -8.202  17.479  1.00  0.00           H  
ATOM    912 HG23 THR    56     131.794  -7.014  18.021  1.00  0.00           H  
ATOM    913  N   LEU    57     128.745  -8.416  19.479  1.00  0.00           N  
ATOM    914  CA  LEU    57     127.343  -8.443  19.882  1.00  0.00           C  
ATOM    915  C   LEU    57     126.431  -8.194  18.681  1.00  0.00           C  
ATOM    916  O   LEU    57     125.904  -9.134  18.087  1.00  0.00           O  
ATOM    917  CB  LEU    57     127.085  -7.379  20.950  1.00  0.00           C  
ATOM    918  CG  LEU    57     127.223  -8.000  22.339  1.00  0.00           C  
ATOM    919  CD1 LEU    57     127.793  -6.962  23.305  1.00  0.00           C  
ATOM    920  CD2 LEU    57     125.846  -8.453  22.832  1.00  0.00           C  
ATOM    921  HN  LEU    57     129.197  -7.554  19.366  1.00  0.00           H  
ATOM    922  HA  LEU    57     127.116  -9.414  20.296  1.00  0.00           H  
ATOM    923  HB1 LEU    57     126.086  -6.987  20.831  1.00  0.00           H  
ATOM    924  HB2 LEU    57     127.802  -6.579  20.840  1.00  0.00           H  
ATOM    925  HG  LEU    57     127.887  -8.851  22.289  1.00  0.00           H  
ATOM    926 HD11 LEU    57     128.819  -6.751  23.043  1.00  0.00           H  
ATOM    927 HD12 LEU    57     127.752  -7.348  24.314  1.00  0.00           H  
ATOM    928 HD13 LEU    57     127.211  -6.054  23.243  1.00  0.00           H  
ATOM    929 HD21 LEU    57     125.947  -8.925  23.797  1.00  0.00           H  
ATOM    930 HD22 LEU    57     125.424  -9.156  22.128  1.00  0.00           H  
ATOM    931 HD23 LEU    57     125.194  -7.595  22.917  1.00  0.00           H  
ATOM    932  N   PHE    58     126.247  -6.923  18.332  1.00  0.00           N  
ATOM    933  CA  PHE    58     125.396  -6.565  17.205  1.00  0.00           C  
ATOM    934  C   PHE    58     125.854  -5.247  16.591  1.00  0.00           C  
ATOM    935  O   PHE    58     125.042  -4.471  16.086  1.00  0.00           O  
ATOM    936  CB  PHE    58     123.946  -6.436  17.673  1.00  0.00           C  
ATOM    937  CG  PHE    58     123.340  -7.811  17.825  1.00  0.00           C  
ATOM    938  CD1 PHE    58     122.968  -8.541  16.690  1.00  0.00           C  
ATOM    939  CD2 PHE    58     123.149  -8.355  19.101  1.00  0.00           C  
ATOM    940  CE1 PHE    58     122.407  -9.815  16.830  1.00  0.00           C  
ATOM    941  CE2 PHE    58     122.586  -9.629  19.241  1.00  0.00           C  
ATOM    942  CZ  PHE    58     122.215 -10.359  18.105  1.00  0.00           C  
ATOM    943  HN  PHE    58     126.689  -6.212  18.840  1.00  0.00           H  
ATOM    944  HA  PHE    58     125.455  -7.344  16.459  1.00  0.00           H  
ATOM    945  HB1 PHE    58     123.382  -5.873  16.944  1.00  0.00           H  
ATOM    946  HB2 PHE    58     123.920  -5.924  18.622  1.00  0.00           H  
ATOM    947  HD1 PHE    58     123.116  -8.120  15.705  1.00  0.00           H  
ATOM    948  HD2 PHE    58     123.436  -7.792  19.977  1.00  0.00           H  
ATOM    949  HE1 PHE    58     122.120 -10.378  15.954  1.00  0.00           H  
ATOM    950  HE2 PHE    58     122.440 -10.050  20.225  1.00  0.00           H  
ATOM    951  HZ  PHE    58     121.782 -11.342  18.213  1.00  0.00           H  
ATOM    952  N   TRP    59     127.160  -5.000  16.638  1.00  0.00           N  
ATOM    953  CA  TRP    59     127.718  -3.773  16.084  1.00  0.00           C  
ATOM    954  C   TRP    59     127.876  -3.900  14.578  1.00  0.00           C  
ATOM    955  O   TRP    59     127.006  -3.437  13.838  1.00  0.00           O  
ATOM    956  CB  TRP    59     129.068  -3.464  16.734  1.00  0.00           C  
ATOM    957  CG  TRP    59     128.889  -3.344  18.207  1.00  0.00           C  
ATOM    958  CD1 TRP    59     129.103  -4.339  19.095  1.00  0.00           C  
ATOM    959  CD2 TRP    59     128.465  -2.187  18.980  1.00  0.00           C  
ATOM    960  CE2 TRP    59     128.443  -2.544  20.347  1.00  0.00           C  
ATOM    961  CE3 TRP    59     128.102  -0.874  18.629  1.00  0.00           C  
ATOM    962  NE1 TRP    59     128.840  -3.866  20.366  1.00  0.00           N  
ATOM    963  CZ2 TRP    59     128.075  -1.631  21.335  1.00  0.00           C  
ATOM    964  CZ3 TRP    59     127.730   0.047  19.619  1.00  0.00           C  
ATOM    965  CH2 TRP    59     127.717  -0.330  20.970  1.00  0.00           C  
ATOM    966  HN  TRP    59     127.758  -5.657  17.052  1.00  0.00           H  
ATOM    967  HA  TRP    59     127.041  -2.953  16.283  1.00  0.00           H  
ATOM    968  HB1 TRP    59     129.454  -2.535  16.342  1.00  0.00           H  
ATOM    969  HB2 TRP    59     129.764  -4.261  16.527  1.00  0.00           H  
ATOM    970  HD1 TRP    59     129.428  -5.340  18.850  1.00  0.00           H  
ATOM    971  HE1 TRP    59     128.920  -4.389  21.192  1.00  0.00           H  
ATOM    972  HE3 TRP    59     128.109  -0.575  17.592  1.00  0.00           H  
ATOM    973  HZ2 TRP    59     128.066  -1.928  22.373  1.00  0.00           H  
ATOM    974  HZ3 TRP    59     127.453   1.053  19.340  1.00  0.00           H  
ATOM    975  HH2 TRP    59     127.430   0.382  21.728  1.00  0.00           H  
ATOM    976  N   MET    60     128.980  -4.536  14.140  1.00  0.00           N  
ATOM    977  CA  MET    60     129.260  -4.734  12.715  1.00  0.00           C  
ATOM    978  C   MET    60     128.745  -3.556  11.897  1.00  0.00           C  
ATOM    979  O   MET    60     128.132  -3.736  10.846  1.00  0.00           O  
ATOM    980  CB  MET    60     128.609  -6.032  12.230  1.00  0.00           C  
ATOM    981  CG  MET    60     127.109  -5.989  12.521  1.00  0.00           C  
ATOM    982  SD  MET    60     126.281  -7.346  11.657  1.00  0.00           S  
ATOM    983  CE  MET    60     124.593  -6.706  11.777  1.00  0.00           C  
ATOM    984  HN  MET    60     129.618  -4.882  14.791  1.00  0.00           H  
ATOM    985  HA  MET    60     130.329  -4.813  12.580  1.00  0.00           H  
ATOM    986  HB1 MET    60     129.051  -6.868  12.750  1.00  0.00           H  
ATOM    987  HB2 MET    60     128.771  -6.140  11.167  1.00  0.00           H  
ATOM    988  HG1 MET    60     126.704  -5.046  12.181  1.00  0.00           H  
ATOM    989  HG2 MET    60     126.945  -6.088  13.584  1.00  0.00           H  
ATOM    990  HE1 MET    60     124.367  -6.125  10.894  1.00  0.00           H  
ATOM    991  HE2 MET    60     124.502  -6.080  12.650  1.00  0.00           H  
ATOM    992  HE3 MET    60     123.901  -7.533  11.857  1.00  0.00           H  
ATOM    993  N   GLU    61     128.979  -2.349  12.404  1.00  0.00           N  
ATOM    994  CA  GLU    61     128.516  -1.148  11.725  1.00  0.00           C  
ATOM    995  C   GLU    61     126.988  -1.109  11.716  1.00  0.00           C  
ATOM    996  O   GLU    61     126.352  -1.461  10.724  1.00  0.00           O  
ATOM    997  CB  GLU    61     129.050  -1.118  10.291  1.00  0.00           C  
ATOM    998  CG  GLU    61     129.229   0.334   9.845  1.00  0.00           C  
ATOM    999  CD  GLU    61     130.512   0.909  10.438  1.00  0.00           C  
ATOM   1000  OE1 GLU    61     130.580   2.117  10.588  1.00  0.00           O  
ATOM   1001  OE2 GLU    61     131.406   0.133  10.731  1.00  0.00           O1-
ATOM   1002  HN  GLU    61     129.465  -2.267  13.253  1.00  0.00           H  
ATOM   1003  HA  GLU    61     128.885  -0.282  12.252  1.00  0.00           H  
ATOM   1004  HB1 GLU    61     128.353  -1.613   9.633  1.00  0.00           H  
ATOM   1005  HB2 GLU    61     130.003  -1.627  10.252  1.00  0.00           H  
ATOM   1006  HG1 GLU    61     128.386   0.918  10.183  1.00  0.00           H  
ATOM   1007  HG2 GLU    61     129.282   0.372   8.767  1.00  0.00           H  
ATOM   1008  N   ILE    62     126.402  -0.665  12.824  1.00  0.00           N  
ATOM   1009  CA  ILE    62     124.949  -0.574  12.919  1.00  0.00           C  
ATOM   1010  C   ILE    62     124.428   0.606  12.099  1.00  0.00           C  
ATOM   1011  O   ILE    62     123.275   0.615  11.672  1.00  0.00           O  
ATOM   1012  CB  ILE    62     124.530  -0.413  14.384  1.00  0.00           C  
ATOM   1013  CG1 ILE    62     123.326  -1.314  14.666  1.00  0.00           C  
ATOM   1014  CG2 ILE    62     124.153   1.046  14.675  1.00  0.00           C  
ATOM   1015  CD1 ILE    62     122.884  -1.134  16.120  1.00  0.00           C  
ATOM   1016  HN  ILE    62     126.959  -0.377  13.581  1.00  0.00           H  
ATOM   1017  HA  ILE    62     124.517  -1.485  12.532  1.00  0.00           H  
ATOM   1018  HB  ILE    62     125.352  -0.702  15.022  1.00  0.00           H  
ATOM   1019 HG11 ILE    62     123.602  -2.345  14.502  1.00  0.00           H  
ATOM   1020 HG12 ILE    62     122.514  -1.048  14.005  1.00  0.00           H  
ATOM   1021 HG21 ILE    62     123.217   1.284  14.191  1.00  0.00           H  
ATOM   1022 HG22 ILE    62     124.927   1.703  14.307  1.00  0.00           H  
ATOM   1023 HG23 ILE    62     124.047   1.181  15.742  1.00  0.00           H  
ATOM   1024 HD11 ILE    62     122.166  -1.899  16.375  1.00  0.00           H  
ATOM   1025 HD12 ILE    62     122.429  -0.161  16.238  1.00  0.00           H  
ATOM   1026 HD13 ILE    62     123.742  -1.211  16.770  1.00  0.00           H  
ATOM   1027  N   VAL    63     125.285   1.602  11.889  1.00  0.00           N  
ATOM   1028  CA  VAL    63     124.897   2.783  11.128  1.00  0.00           C  
ATOM   1029  C   VAL    63     124.738   2.442   9.653  1.00  0.00           C  
ATOM   1030  O   VAL    63     123.703   2.719   9.048  1.00  0.00           O  
ATOM   1031  CB  VAL    63     125.951   3.880  11.293  1.00  0.00           C  
ATOM   1032  CG1 VAL    63     125.667   5.014  10.308  1.00  0.00           C  
ATOM   1033  CG2 VAL    63     125.902   4.426  12.724  1.00  0.00           C  
ATOM   1034  HN  VAL    63     126.194   1.542  12.252  1.00  0.00           H  
ATOM   1035  HA  VAL    63     123.953   3.147  11.506  1.00  0.00           H  
ATOM   1036  HB  VAL    63     126.930   3.469  11.096  1.00  0.00           H  
ATOM   1037 HG11 VAL    63     125.892   4.684   9.304  1.00  0.00           H  
ATOM   1038 HG12 VAL    63     126.284   5.866  10.552  1.00  0.00           H  
ATOM   1039 HG13 VAL    63     124.625   5.294  10.370  1.00  0.00           H  
ATOM   1040 HG21 VAL    63     125.946   3.605  13.423  1.00  0.00           H  
ATOM   1041 HG22 VAL    63     124.982   4.974  12.869  1.00  0.00           H  
ATOM   1042 HG23 VAL    63     126.743   5.083  12.886  1.00  0.00           H  
ATOM   1043  N   LEU    64     125.772   1.838   9.079  1.00  0.00           N  
ATOM   1044  CA  LEU    64     125.737   1.463   7.673  1.00  0.00           C  
ATOM   1045  C   LEU    64     124.633   0.446   7.416  1.00  0.00           C  
ATOM   1046  O   LEU    64     123.966   0.495   6.383  1.00  0.00           O  
ATOM   1047  CB  LEU    64     127.084   0.873   7.252  1.00  0.00           C  
ATOM   1048  CG  LEU    64     127.109   0.680   5.733  1.00  0.00           C  
ATOM   1049  CD1 LEU    64     127.413   2.017   5.044  1.00  0.00           C  
ATOM   1050  CD2 LEU    64     128.197  -0.338   5.372  1.00  0.00           C  
ATOM   1051  HN  LEU    64     126.572   1.642   9.611  1.00  0.00           H  
ATOM   1052  HA  LEU    64     125.545   2.346   7.082  1.00  0.00           H  
ATOM   1053  HB1 LEU    64     127.223  -0.082   7.737  1.00  0.00           H  
ATOM   1054  HB2 LEU    64     127.877   1.544   7.547  1.00  0.00           H  
ATOM   1055  HG  LEU    64     126.148   0.315   5.400  1.00  0.00           H  
ATOM   1056 HD11 LEU    64     128.462   2.248   5.152  1.00  0.00           H  
ATOM   1057 HD12 LEU    64     126.823   2.803   5.495  1.00  0.00           H  
ATOM   1058 HD13 LEU    64     127.168   1.946   3.994  1.00  0.00           H  
ATOM   1059 HD21 LEU    64     127.908  -1.316   5.730  1.00  0.00           H  
ATOM   1060 HD22 LEU    64     129.129  -0.047   5.833  1.00  0.00           H  
ATOM   1061 HD23 LEU    64     128.319  -0.369   4.300  1.00  0.00           H  
ATOM   1062  N   VAL    65     124.448  -0.475   8.358  1.00  0.00           N  
ATOM   1063  CA  VAL    65     123.420  -1.495   8.216  1.00  0.00           C  
ATOM   1064  C   VAL    65     122.045  -0.845   8.156  1.00  0.00           C  
ATOM   1065  O   VAL    65     121.268  -1.108   7.243  1.00  0.00           O  
ATOM   1066  CB  VAL    65     123.483  -2.469   9.396  1.00  0.00           C  
ATOM   1067  CG1 VAL    65     122.112  -3.123   9.602  1.00  0.00           C  
ATOM   1068  CG2 VAL    65     124.531  -3.546   9.101  1.00  0.00           C  
ATOM   1069  HN  VAL    65     125.011  -0.467   9.160  1.00  0.00           H  
ATOM   1070  HA  VAL    65     123.591  -2.041   7.301  1.00  0.00           H  
ATOM   1071  HB  VAL    65     123.761  -1.930  10.290  1.00  0.00           H  
ATOM   1072 HG11 VAL    65     122.218  -3.993  10.235  1.00  0.00           H  
ATOM   1073 HG12 VAL    65     121.705  -3.422   8.646  1.00  0.00           H  
ATOM   1074 HG13 VAL    65     121.444  -2.417  10.071  1.00  0.00           H  
ATOM   1075 HG21 VAL    65     125.514  -3.099   9.093  1.00  0.00           H  
ATOM   1076 HG22 VAL    65     124.330  -3.990   8.138  1.00  0.00           H  
ATOM   1077 HG23 VAL    65     124.487  -4.308   9.865  1.00  0.00           H  
ATOM   1078  N   VAL    66     121.748   0.005   9.133  1.00  0.00           N  
ATOM   1079  CA  VAL    66     120.457   0.681   9.171  1.00  0.00           C  
ATOM   1080  C   VAL    66     120.265   1.532   7.921  1.00  0.00           C  
ATOM   1081  O   VAL    66     119.161   1.620   7.383  1.00  0.00           O  
ATOM   1082  CB  VAL    66     120.369   1.568  10.417  1.00  0.00           C  
ATOM   1083  CG1 VAL    66     119.361   2.701  10.176  1.00  0.00           C  
ATOM   1084  CG2 VAL    66     119.919   0.722  11.613  1.00  0.00           C  
ATOM   1085  HN  VAL    66     122.400   0.169   9.845  1.00  0.00           H  
ATOM   1086  HA  VAL    66     119.675  -0.060   9.214  1.00  0.00           H  
ATOM   1087  HB  VAL    66     121.341   1.992  10.621  1.00  0.00           H  
ATOM   1088 HG11 VAL    66     119.808   3.449   9.538  1.00  0.00           H  
ATOM   1089 HG12 VAL    66     119.088   3.150  11.121  1.00  0.00           H  
ATOM   1090 HG13 VAL    66     118.476   2.304   9.700  1.00  0.00           H  
ATOM   1091 HG21 VAL    66     120.494  -0.191  11.646  1.00  0.00           H  
ATOM   1092 HG22 VAL    66     118.870   0.485  11.512  1.00  0.00           H  
ATOM   1093 HG23 VAL    66     120.074   1.279  12.525  1.00  0.00           H  
ATOM   1094  N   PHE    67     121.346   2.156   7.465  1.00  0.00           N  
ATOM   1095  CA  PHE    67     121.289   3.003   6.277  1.00  0.00           C  
ATOM   1096  C   PHE    67     120.976   2.171   5.033  1.00  0.00           C  
ATOM   1097  O   PHE    67     119.865   2.226   4.490  1.00  0.00           O  
ATOM   1098  CB  PHE    67     122.627   3.724   6.087  1.00  0.00           C  
ATOM   1099  CG  PHE    67     122.467   5.184   6.437  1.00  0.00           C  
ATOM   1100  CD1 PHE    67     121.991   6.085   5.477  1.00  0.00           C  
ATOM   1101  CD2 PHE    67     122.793   5.637   7.722  1.00  0.00           C  
ATOM   1102  CE1 PHE    67     121.842   7.439   5.800  1.00  0.00           C  
ATOM   1103  CE2 PHE    67     122.644   6.991   8.045  1.00  0.00           C  
ATOM   1104  CZ  PHE    67     122.168   7.892   7.084  1.00  0.00           C  
ATOM   1105  HN  PHE    67     122.198   2.048   7.936  1.00  0.00           H  
ATOM   1106  HA  PHE    67     120.513   3.741   6.410  1.00  0.00           H  
ATOM   1107  HB1 PHE    67     122.942   3.634   5.060  1.00  0.00           H  
ATOM   1108  HB2 PHE    67     123.371   3.278   6.733  1.00  0.00           H  
ATOM   1109  HD1 PHE    67     121.740   5.735   4.487  1.00  0.00           H  
ATOM   1110  HD2 PHE    67     123.161   4.943   8.462  1.00  0.00           H  
ATOM   1111  HE1 PHE    67     121.475   8.134   5.060  1.00  0.00           H  
ATOM   1112  HE2 PHE    67     122.895   7.341   9.036  1.00  0.00           H  
ATOM   1113  HZ  PHE    67     122.052   8.936   7.334  1.00  0.00           H  
ATOM   1114  N   PHE    68     121.963   1.401   4.585  1.00  0.00           N  
ATOM   1115  CA  PHE    68     121.790   0.558   3.408  1.00  0.00           C  
ATOM   1116  C   PHE    68     120.612  -0.398   3.592  1.00  0.00           C  
ATOM   1117  O   PHE    68     120.063  -0.910   2.617  1.00  0.00           O  
ATOM   1118  CB  PHE    68     123.064  -0.248   3.148  1.00  0.00           C  
ATOM   1119  CG  PHE    68     123.597   0.083   1.774  1.00  0.00           C  
ATOM   1120  CD1 PHE    68     123.303  -0.751   0.689  1.00  0.00           C  
ATOM   1121  CD2 PHE    68     124.387   1.224   1.586  1.00  0.00           C  
ATOM   1122  CE1 PHE    68     123.797  -0.443  -0.584  1.00  0.00           C  
ATOM   1123  CE2 PHE    68     124.882   1.532   0.313  1.00  0.00           C  
ATOM   1124  CZ  PHE    68     124.587   0.698  -0.772  1.00  0.00           C  
ATOM   1125  HN  PHE    68     122.820   1.398   5.057  1.00  0.00           H  
ATOM   1126  HA  PHE    68     121.598   1.188   2.552  1.00  0.00           H  
ATOM   1127  HB1 PHE    68     122.839  -1.303   3.200  1.00  0.00           H  
ATOM   1128  HB2 PHE    68     123.806  -0.001   3.893  1.00  0.00           H  
ATOM   1129  HD1 PHE    68     122.693  -1.631   0.834  1.00  0.00           H  
ATOM   1130  HD2 PHE    68     124.615   1.867   2.424  1.00  0.00           H  
ATOM   1131  HE1 PHE    68     123.570  -1.086  -1.422  1.00  0.00           H  
ATOM   1132  HE2 PHE    68     125.490   2.411   0.169  1.00  0.00           H  
ATOM   1133  HZ  PHE    68     124.967   0.934  -1.754  1.00  0.00           H  
ATOM   1134  N   GLY    69     120.231  -0.625   4.846  1.00  0.00           N  
ATOM   1135  CA  GLY    69     119.117  -1.513   5.150  1.00  0.00           C  
ATOM   1136  C   GLY    69     117.790  -0.841   4.825  1.00  0.00           C  
ATOM   1137  O   GLY    69     116.932  -1.429   4.164  1.00  0.00           O  
ATOM   1138  HN  GLY    69     120.702  -0.179   5.575  1.00  0.00           H  
ATOM   1139  HA1 GLY    69     119.138  -1.763   6.200  1.00  0.00           H  
ATOM   1140  HA2 GLY    69     119.214  -2.417   4.565  1.00  0.00           H  
ATOM   1141  N   THR    70     117.628   0.395   5.287  1.00  0.00           N  
ATOM   1142  CA  THR    70     116.400   1.135   5.032  1.00  0.00           C  
ATOM   1143  C   THR    70     116.158   1.255   3.535  1.00  0.00           C  
ATOM   1144  O   THR    70     115.015   1.198   3.079  1.00  0.00           O  
ATOM   1145  CB  THR    70     116.491   2.532   5.650  1.00  0.00           C  
ATOM   1146  CG2 THR    70     115.242   3.338   5.284  1.00  0.00           C  
ATOM   1147  OG1 THR    70     116.585   2.417   7.063  1.00  0.00           O  
ATOM   1148  HN  THR    70     118.347   0.818   5.805  1.00  0.00           H  
ATOM   1149  HA  THR    70     115.573   0.607   5.482  1.00  0.00           H  
ATOM   1150  HB  THR    70     117.365   3.037   5.270  1.00  0.00           H  
ATOM   1151  HG1 THR    70     117.387   2.862   7.343  1.00  0.00           H  
ATOM   1152 HG21 THR    70     114.361   2.744   5.475  1.00  0.00           H  
ATOM   1153 HG22 THR    70     115.279   3.603   4.238  1.00  0.00           H  
ATOM   1154 HG23 THR    70     115.208   4.237   5.881  1.00  0.00           H  
ATOM   1155  N   GLU    71     117.236   1.420   2.771  1.00  0.00           N  
ATOM   1156  CA  GLU    71     117.107   1.547   1.321  1.00  0.00           C  
ATOM   1157  C   GLU    71     116.597   0.244   0.723  1.00  0.00           C  
ATOM   1158  O   GLU    71     115.529   0.218   0.130  1.00  0.00           O  
ATOM   1159  CB  GLU    71     118.460   1.899   0.710  1.00  0.00           C  
ATOM   1160  CG  GLU    71     118.910   3.262   1.234  1.00  0.00           C  
ATOM   1161  CD  GLU    71     119.448   4.109   0.087  1.00  0.00           C  
ATOM   1162  OE1 GLU    71     120.037   3.540  -0.817  1.00  0.00           O  
ATOM   1163  OE2 GLU    71     119.261   5.314   0.130  1.00  0.00           O1-
ATOM   1164  HN  GLU    71     118.128   1.460   3.188  1.00  0.00           H  
ATOM   1165  HA  GLU    71     116.404   2.335   1.098  1.00  0.00           H  
ATOM   1166  HB1 GLU    71     118.371   1.937  -0.365  1.00  0.00           H  
ATOM   1167  HB2 GLU    71     119.184   1.146   0.987  1.00  0.00           H  
ATOM   1168  HG1 GLU    71     119.687   3.122   1.970  1.00  0.00           H  
ATOM   1169  HG2 GLU    71     118.070   3.764   1.690  1.00  0.00           H  
ATOM   1170  N   TYR    72     117.388  -0.818   0.868  1.00  0.00           N  
ATOM   1171  CA  TYR    72     117.018  -2.129   0.325  1.00  0.00           C  
ATOM   1172  C   TYR    72     115.547  -2.430   0.607  1.00  0.00           C  
ATOM   1173  O   TYR    72     114.848  -3.022  -0.221  1.00  0.00           O  
ATOM   1174  CB  TYR    72     117.889  -3.221   0.949  1.00  0.00           C  
ATOM   1175  CG  TYR    72     117.730  -4.504   0.168  1.00  0.00           C  
ATOM   1176  CD1 TYR    72     116.582  -5.288   0.334  1.00  0.00           C  
ATOM   1177  CD2 TYR    72     118.731  -4.912  -0.724  1.00  0.00           C  
ATOM   1178  CE1 TYR    72     116.434  -6.476  -0.389  1.00  0.00           C  
ATOM   1179  CE2 TYR    72     118.583  -6.101  -1.446  1.00  0.00           C  
ATOM   1180  CZ  TYR    72     117.434  -6.883  -1.280  1.00  0.00           C  
ATOM   1181  OH  TYR    72     117.288  -8.054  -1.994  1.00  0.00           O  
ATOM   1182  HN  TYR    72     118.252  -0.693   1.317  1.00  0.00           H  
ATOM   1183  HA  TYR    72     117.176  -2.121  -0.744  1.00  0.00           H  
ATOM   1184  HB1 TYR    72     117.581  -3.383   1.970  1.00  0.00           H  
ATOM   1185  HB2 TYR    72     118.923  -2.912   0.930  1.00  0.00           H  
ATOM   1186  HD1 TYR    72     115.809  -4.976   1.021  1.00  0.00           H  
ATOM   1187  HD2 TYR    72     119.620  -4.313  -0.853  1.00  0.00           H  
ATOM   1188  HE1 TYR    72     115.548  -7.081  -0.260  1.00  0.00           H  
ATOM   1189  HE2 TYR    72     119.354  -6.414  -2.133  1.00  0.00           H  
ATOM   1190  HH  TYR    72     116.840  -8.689  -1.431  1.00  0.00           H  
ATOM   1191  N   VAL    73     115.082  -2.012   1.778  1.00  0.00           N  
ATOM   1192  CA  VAL    73     113.693  -2.233   2.165  1.00  0.00           C  
ATOM   1193  C   VAL    73     112.753  -1.328   1.371  1.00  0.00           C  
ATOM   1194  O   VAL    73     111.826  -1.802   0.716  1.00  0.00           O  
ATOM   1195  CB  VAL    73     113.520  -1.955   3.659  1.00  0.00           C  
ATOM   1196  CG1 VAL    73     112.037  -2.048   4.025  1.00  0.00           C  
ATOM   1197  CG2 VAL    73     114.312  -2.990   4.461  1.00  0.00           C  
ATOM   1198  HN  VAL    73     115.685  -1.543   2.393  1.00  0.00           H  
ATOM   1199  HA  VAL    73     113.435  -3.263   1.972  1.00  0.00           H  
ATOM   1200  HB  VAL    73     113.885  -0.965   3.886  1.00  0.00           H  
ATOM   1201 HG11 VAL    73     111.932  -2.085   5.100  1.00  0.00           H  
ATOM   1202 HG12 VAL    73     111.613  -2.942   3.592  1.00  0.00           H  
ATOM   1203 HG13 VAL    73     111.518  -1.181   3.644  1.00  0.00           H  
ATOM   1204 HG21 VAL    73     114.368  -2.678   5.494  1.00  0.00           H  
ATOM   1205 HG22 VAL    73     115.309  -3.075   4.056  1.00  0.00           H  
ATOM   1206 HG23 VAL    73     113.815  -3.947   4.402  1.00  0.00           H  
ATOM   1207  N   VAL    74     112.992  -0.025   1.439  1.00  0.00           N  
ATOM   1208  CA  VAL    74     112.151   0.931   0.727  1.00  0.00           C  
ATOM   1209  C   VAL    74     112.121   0.629  -0.772  1.00  0.00           C  
ATOM   1210  O   VAL    74     111.095   0.805  -1.432  1.00  0.00           O  
ATOM   1211  CB  VAL    74     112.676   2.350   0.953  1.00  0.00           C  
ATOM   1212  CG1 VAL    74     112.078   3.287  -0.096  1.00  0.00           C  
ATOM   1213  CG2 VAL    74     112.275   2.829   2.351  1.00  0.00           C  
ATOM   1214  HN  VAL    74     113.740   0.301   1.981  1.00  0.00           H  
ATOM   1215  HA  VAL    74     111.146   0.867   1.114  1.00  0.00           H  
ATOM   1216  HB  VAL    74     113.753   2.356   0.865  1.00  0.00           H  
ATOM   1217 HG11 VAL    74     112.557   3.112  -1.047  1.00  0.00           H  
ATOM   1218 HG12 VAL    74     112.235   4.314   0.202  1.00  0.00           H  
ATOM   1219 HG13 VAL    74     111.018   3.098  -0.187  1.00  0.00           H  
ATOM   1220 HG21 VAL    74     112.605   3.848   2.490  1.00  0.00           H  
ATOM   1221 HG22 VAL    74     112.735   2.196   3.094  1.00  0.00           H  
ATOM   1222 HG23 VAL    74     111.200   2.781   2.453  1.00  0.00           H  
ATOM   1223  N   ARG    75     113.248   0.174  -1.299  1.00  0.00           N  
ATOM   1224  CA  ARG    75     113.348  -0.151  -2.715  1.00  0.00           C  
ATOM   1225  C   ARG    75     112.402  -1.294  -3.061  1.00  0.00           C  
ATOM   1226  O   ARG    75     111.666  -1.227  -4.047  1.00  0.00           O  
ATOM   1227  CB  ARG    75     114.787  -0.548  -3.058  1.00  0.00           C  
ATOM   1228  CG  ARG    75     115.120  -0.080  -4.477  1.00  0.00           C  
ATOM   1229  CD  ARG    75     115.857  -1.194  -5.222  1.00  0.00           C  
ATOM   1230  NE  ARG    75     116.034  -0.827  -6.621  1.00  0.00           N  
ATOM   1231  CZ  ARG    75     115.032  -0.918  -7.501  1.00  0.00           C  
ATOM   1232  NH1 ARG    75     113.848  -1.341  -7.130  1.00  0.00           N1+
ATOM   1233  NH2 ARG    75     115.232  -0.578  -8.745  1.00  0.00           N  
ATOM   1234  HN  ARG    75     114.024   0.052  -0.727  1.00  0.00           H  
ATOM   1235  HA  ARG    75     113.076   0.718  -3.295  1.00  0.00           H  
ATOM   1236  HB1 ARG    75     114.889  -1.621  -3.003  1.00  0.00           H  
ATOM   1237  HB2 ARG    75     115.466  -0.083  -2.357  1.00  0.00           H  
ATOM   1238  HG1 ARG    75     115.750   0.796  -4.428  1.00  0.00           H  
ATOM   1239  HG2 ARG    75     114.206   0.160  -4.999  1.00  0.00           H  
ATOM   1240  HD1 ARG    75     115.279  -2.106  -5.160  1.00  0.00           H  
ATOM   1241  HD2 ARG    75     116.824  -1.353  -4.767  1.00  0.00           H  
ATOM   1242  HE  ARG    75     116.909  -0.505  -6.924  1.00  0.00           H  
ATOM   1243 HH11 ARG    75     113.676  -1.604  -6.180  1.00  0.00           H  
ATOM   1244 HH12 ARG    75     113.109  -1.403  -7.804  1.00  0.00           H  
ATOM   1245 HH21 ARG    75     116.131  -0.253  -9.037  1.00  0.00           H  
ATOM   1246 HH22 ARG    75     114.485  -0.644  -9.407  1.00  0.00           H  
ATOM   1247  N   LEU    76     112.430  -2.343  -2.244  1.00  0.00           N  
ATOM   1248  CA  LEU    76     111.568  -3.496  -2.477  1.00  0.00           C  
ATOM   1249  C   LEU    76     110.106  -3.067  -2.511  1.00  0.00           C  
ATOM   1250  O   LEU    76     109.316  -3.582  -3.304  1.00  0.00           O  
ATOM   1251  CB  LEU    76     111.774  -4.536  -1.375  1.00  0.00           C  
ATOM   1252  CG  LEU    76     110.937  -5.779  -1.679  1.00  0.00           C  
ATOM   1253  CD1 LEU    76     111.779  -7.033  -1.438  1.00  0.00           C  
ATOM   1254  CD2 LEU    76     109.712  -5.805  -0.762  1.00  0.00           C  
ATOM   1255  HN  LEU    76     113.046  -2.338  -1.477  1.00  0.00           H  
ATOM   1256  HA  LEU    76     111.824  -3.937  -3.429  1.00  0.00           H  
ATOM   1257  HB1 LEU    76     111.466  -4.120  -0.427  1.00  0.00           H  
ATOM   1258  HB2 LEU    76     112.819  -4.807  -1.327  1.00  0.00           H  
ATOM   1259  HG  LEU    76     110.617  -5.754  -2.711  1.00  0.00           H  
ATOM   1260 HD11 LEU    76     112.581  -7.072  -2.161  1.00  0.00           H  
ATOM   1261 HD12 LEU    76     111.158  -7.909  -1.542  1.00  0.00           H  
ATOM   1262 HD13 LEU    76     112.195  -7.002  -0.442  1.00  0.00           H  
ATOM   1263 HD21 LEU    76     109.026  -5.025  -1.056  1.00  0.00           H  
ATOM   1264 HD22 LEU    76     110.024  -5.644   0.259  1.00  0.00           H  
ATOM   1265 HD23 LEU    76     109.223  -6.765  -0.842  1.00  0.00           H  
ATOM   1266  N   TRP    77     109.752  -2.123  -1.648  1.00  0.00           N  
ATOM   1267  CA  TRP    77     108.380  -1.632  -1.588  1.00  0.00           C  
ATOM   1268  C   TRP    77     107.988  -0.974  -2.909  1.00  0.00           C  
ATOM   1269  O   TRP    77     106.907  -1.224  -3.441  1.00  0.00           O  
ATOM   1270  CB  TRP    77     108.232  -0.625  -0.445  1.00  0.00           C  
ATOM   1271  CG  TRP    77     107.265  -1.149   0.569  1.00  0.00           C  
ATOM   1272  CD1 TRP    77     107.470  -1.157   1.906  1.00  0.00           C  
ATOM   1273  CD2 TRP    77     105.950  -1.739   0.353  1.00  0.00           C  
ATOM   1274  CE2 TRP    77     105.402  -2.090   1.608  1.00  0.00           C  
ATOM   1275  CE3 TRP    77     105.190  -2.002  -0.801  1.00  0.00           C  
ATOM   1276  NE1 TRP    77     106.365  -1.715   2.524  1.00  0.00           N  
ATOM   1277  CZ2 TRP    77     104.141  -2.679   1.716  1.00  0.00           C  
ATOM   1278  CZ3 TRP    77     103.921  -2.595  -0.696  1.00  0.00           C  
ATOM   1279  CH2 TRP    77     103.399  -2.934   0.560  1.00  0.00           C  
ATOM   1280  HN  TRP    77     110.426  -1.750  -1.041  1.00  0.00           H  
ATOM   1281  HA  TRP    77     107.721  -2.468  -1.406  1.00  0.00           H  
ATOM   1282  HB1 TRP    77     107.867   0.313  -0.838  1.00  0.00           H  
ATOM   1283  HB2 TRP    77     109.194  -0.470   0.022  1.00  0.00           H  
ATOM   1284  HD1 TRP    77     108.352  -0.788   2.408  1.00  0.00           H  
ATOM   1285  HE1 TRP    77     106.261  -1.838   3.490  1.00  0.00           H  
ATOM   1286  HE3 TRP    77     105.584  -1.744  -1.773  1.00  0.00           H  
ATOM   1287  HZ2 TRP    77     103.744  -2.938   2.686  1.00  0.00           H  
ATOM   1288  HZ3 TRP    77     103.346  -2.793  -1.589  1.00  0.00           H  
ATOM   1289  HH2 TRP    77     102.423  -3.391   0.633  1.00  0.00           H  
ATOM   1290  N   SER    78     108.876  -0.135  -3.432  1.00  0.00           N  
ATOM   1291  CA  SER    78     108.613   0.545  -4.694  1.00  0.00           C  
ATOM   1292  C   SER    78     108.260  -0.472  -5.771  1.00  0.00           C  
ATOM   1293  O   SER    78     107.283  -0.309  -6.498  1.00  0.00           O  
ATOM   1294  CB  SER    78     109.837   1.348  -5.122  1.00  0.00           C  
ATOM   1295  OG  SER    78     109.572   2.734  -4.950  1.00  0.00           O  
ATOM   1296  HN  SER    78     109.721   0.018  -2.957  1.00  0.00           H  
ATOM   1297  HA  SER    78     107.778   1.213  -4.563  1.00  0.00           H  
ATOM   1298  HB1 SER    78     110.059   1.137  -6.159  1.00  0.00           H  
ATOM   1299  HB2 SER    78     110.680   1.070  -4.512  1.00  0.00           H  
ATOM   1300  HG  SER    78     108.984   3.013  -5.654  1.00  0.00           H  
ATOM   1301  N   ALA    79     109.054  -1.528  -5.871  1.00  0.00           N  
ATOM   1302  CA  ALA    79     108.797  -2.564  -6.866  1.00  0.00           C  
ATOM   1303  C   ALA    79     107.384  -3.133  -6.708  1.00  0.00           C  
ATOM   1304  O   ALA    79     106.854  -3.761  -7.625  1.00  0.00           O  
ATOM   1305  CB  ALA    79     109.817  -3.692  -6.723  1.00  0.00           C  
ATOM   1306  HN  ALA    79     109.830  -1.612  -5.274  1.00  0.00           H  
ATOM   1307  HA  ALA    79     108.891  -2.133  -7.851  1.00  0.00           H  
ATOM   1308  HB1 ALA    79     109.844  -4.024  -5.695  1.00  0.00           H  
ATOM   1309  HB2 ALA    79     110.794  -3.332  -7.011  1.00  0.00           H  
ATOM   1310  HB3 ALA    79     109.533  -4.517  -7.360  1.00  0.00           H  
ATOM   1311  N   GLY    80     106.781  -2.909  -5.541  1.00  0.00           N  
ATOM   1312  CA  GLY    80     105.436  -3.402  -5.277  1.00  0.00           C  
ATOM   1313  C   GLY    80     104.386  -2.409  -5.765  1.00  0.00           C  
ATOM   1314  O   GLY    80     103.287  -2.800  -6.159  1.00  0.00           O  
ATOM   1315  HN  GLY    80     107.247  -2.394  -4.851  1.00  0.00           H  
ATOM   1316  HA1 GLY    80     105.316  -3.548  -4.215  1.00  0.00           H  
ATOM   1317  HA2 GLY    80     105.298  -4.346  -5.784  1.00  0.00           H  
ATOM   1318  N   CYS    81     104.729  -1.123  -5.734  1.00  0.00           N  
ATOM   1319  CA  CYS    81     103.802  -0.084  -6.175  1.00  0.00           C  
ATOM   1320  C   CYS    81     103.252  -0.406  -7.562  1.00  0.00           C  
ATOM   1321  O   CYS    81     102.097  -0.111  -7.864  1.00  0.00           O  
ATOM   1322  CB  CYS    81     104.505   1.277  -6.206  1.00  0.00           C  
ATOM   1323  SG  CYS    81     103.820   2.277  -7.550  1.00  0.00           S  
ATOM   1324  HN  CYS    81     105.618  -0.870  -5.408  1.00  0.00           H  
ATOM   1325  HA  CYS    81     102.979  -0.034  -5.479  1.00  0.00           H  
ATOM   1326  HB1 CYS    81     105.560   1.137  -6.366  1.00  0.00           H  
ATOM   1327  HB2 CYS    81     104.348   1.784  -5.266  1.00  0.00           H  
ATOM   1328  HG  CYS    81     103.456   3.078  -7.167  1.00  0.00           H  
ATOM   1329  N   ARG    82     104.087  -1.011  -8.399  1.00  0.00           N  
ATOM   1330  CA  ARG    82     103.670  -1.366  -9.750  1.00  0.00           C  
ATOM   1331  C   ARG    82     103.288  -2.840  -9.824  1.00  0.00           C  
ATOM   1332  O   ARG    82     102.192  -3.185 -10.268  1.00  0.00           O  
ATOM   1333  CB  ARG    82     104.803  -1.082 -10.736  1.00  0.00           C  
ATOM   1334  CG  ARG    82     104.236  -0.992 -12.152  1.00  0.00           C  
ATOM   1335  CD  ARG    82     105.030  -1.914 -13.075  1.00  0.00           C  
ATOM   1336  NE  ARG    82     106.351  -1.356 -13.342  1.00  0.00           N  
ATOM   1337  CZ  ARG    82     107.276  -2.049 -14.009  1.00  0.00           C  
ATOM   1338  NH1 ARG    82     107.024  -3.259 -14.446  1.00  0.00           N1+
ATOM   1339  NH2 ARG    82     108.448  -1.517 -14.229  1.00  0.00           N  
ATOM   1340  HN  ARG    82     104.997  -1.222  -8.105  1.00  0.00           H  
ATOM   1341  HA  ARG    82     102.813  -0.768 -10.022  1.00  0.00           H  
ATOM   1342  HB1 ARG    82     105.529  -1.881 -10.690  1.00  0.00           H  
ATOM   1343  HB2 ARG    82     105.279  -0.148 -10.477  1.00  0.00           H  
ATOM   1344  HG1 ARG    82     104.311   0.023 -12.508  1.00  0.00           H  
ATOM   1345  HG2 ARG    82     103.199  -1.298 -12.145  1.00  0.00           H  
ATOM   1346  HD1 ARG    82     104.495  -2.031 -14.006  1.00  0.00           H  
ATOM   1347  HD2 ARG    82     105.142  -2.878 -12.605  1.00  0.00           H  
ATOM   1348  HE  ARG    82     106.563  -0.453 -13.024  1.00  0.00           H  
ATOM   1349 HH11 ARG    82     106.132  -3.681 -14.284  1.00  0.00           H  
ATOM   1350 HH12 ARG    82     107.728  -3.764 -14.944  1.00  0.00           H  
ATOM   1351 HH21 ARG    82     108.650  -0.595 -13.899  1.00  0.00           H  
ATOM   1352 HH22 ARG    82     109.145  -2.033 -14.728  1.00  0.00           H  
ATOM   1353  N   SER    83     104.196  -3.707  -9.387  1.00  0.00           N  
ATOM   1354  CA  SER    83     103.940  -5.143  -9.410  1.00  0.00           C  
ATOM   1355  C   SER    83     105.134  -5.911  -8.852  1.00  0.00           C  
ATOM   1356  O   SER    83     106.236  -5.845  -9.397  1.00  0.00           O  
ATOM   1357  CB  SER    83     103.666  -5.603 -10.842  1.00  0.00           C  
ATOM   1358  OG  SER    83     102.532  -6.460 -10.851  1.00  0.00           O  
ATOM   1359  HN  SER    83     105.051  -3.374  -9.044  1.00  0.00           H  
ATOM   1360  HA  SER    83     103.073  -5.354  -8.804  1.00  0.00           H  
ATOM   1361  HB1 SER    83     104.532  -6.131 -11.218  1.00  0.00           H  
ATOM   1362  HB2 SER    83     103.471  -4.749 -11.468  1.00  0.00           H  
ATOM   1363  HG  SER    83     101.908  -6.118 -11.494  1.00  0.00           H  
ATOM   1364  N   LYS    84     104.908  -6.640  -7.765  1.00  0.00           N  
ATOM   1365  CA  LYS    84     105.973  -7.417  -7.142  1.00  0.00           C  
ATOM   1366  C   LYS    84     106.486  -8.489  -8.098  1.00  0.00           C  
ATOM   1367  O   LYS    84     107.683  -8.777  -8.141  1.00  0.00           O  
ATOM   1368  CB  LYS    84     105.453  -8.082  -5.869  1.00  0.00           C  
ATOM   1369  CG  LYS    84     106.583  -8.180  -4.841  1.00  0.00           C  
ATOM   1370  CD  LYS    84     106.433  -9.473  -4.034  1.00  0.00           C  
ATOM   1371  CE  LYS    84     106.809  -9.209  -2.574  1.00  0.00           C  
ATOM   1372  NZ  LYS    84     107.389 -10.447  -1.978  1.00  0.00           N1+
ATOM   1373  HN  LYS    84     104.008  -6.655  -7.374  1.00  0.00           H  
ATOM   1374  HA  LYS    84     106.787  -6.756  -6.883  1.00  0.00           H  
ATOM   1375  HB1 LYS    84     105.095  -9.073  -6.105  1.00  0.00           H  
ATOM   1376  HB2 LYS    84     104.644  -7.493  -5.462  1.00  0.00           H  
ATOM   1377  HG1 LYS    84     106.537  -7.335  -4.172  1.00  0.00           H  
ATOM   1378  HG2 LYS    84     107.535  -8.184  -5.353  1.00  0.00           H  
ATOM   1379  HD1 LYS    84     107.088 -10.230  -4.440  1.00  0.00           H  
ATOM   1380  HD2 LYS    84     105.410  -9.814  -4.088  1.00  0.00           H  
ATOM   1381  HE1 LYS    84     105.925  -8.924  -2.021  1.00  0.00           H  
ATOM   1382  HE2 LYS    84     107.536  -8.412  -2.527  1.00  0.00           H  
ATOM   1383  HZ1 LYS    84     106.735 -11.241  -2.123  1.00  0.00           H  
ATOM   1384  HZ2 LYS    84     107.542 -10.302  -0.959  1.00  0.00           H  
ATOM   1385  HZ3 LYS    84     108.297 -10.660  -2.438  1.00  0.00           H  
ATOM   1386  N   TYR    85     105.571  -9.074  -8.863  1.00  0.00           N  
ATOM   1387  CA  TYR    85     105.938 -10.114  -9.821  1.00  0.00           C  
ATOM   1388  C   TYR    85     107.020  -9.611 -10.771  1.00  0.00           C  
ATOM   1389  O   TYR    85     108.111 -10.179 -10.843  1.00  0.00           O  
ATOM   1390  CB  TYR    85     104.711 -10.545 -10.624  1.00  0.00           C  
ATOM   1391  CG  TYR    85     104.339 -11.960 -10.251  1.00  0.00           C  
ATOM   1392  CD1 TYR    85     103.922 -12.253  -8.946  1.00  0.00           C  
ATOM   1393  CD2 TYR    85     104.410 -12.979 -11.208  1.00  0.00           C  
ATOM   1394  CE1 TYR    85     103.576 -13.564  -8.601  1.00  0.00           C  
ATOM   1395  CE2 TYR    85     104.065 -14.290 -10.862  1.00  0.00           C  
ATOM   1396  CZ  TYR    85     103.648 -14.584  -9.558  1.00  0.00           C  
ATOM   1397  OH  TYR    85     103.306 -15.877  -9.217  1.00  0.00           O  
ATOM   1398  HN  TYR    85     104.636  -8.793  -8.785  1.00  0.00           H  
ATOM   1399  HA  TYR    85     106.318 -10.969  -9.280  1.00  0.00           H  
ATOM   1400  HB1 TYR    85     104.937 -10.501 -11.679  1.00  0.00           H  
ATOM   1401  HB2 TYR    85     103.886  -9.884 -10.404  1.00  0.00           H  
ATOM   1402  HD1 TYR    85     103.866 -11.467  -8.208  1.00  0.00           H  
ATOM   1403  HD2 TYR    85     104.732 -12.752 -12.214  1.00  0.00           H  
ATOM   1404  HE1 TYR    85     103.254 -13.791  -7.594  1.00  0.00           H  
ATOM   1405  HE2 TYR    85     104.120 -15.076 -11.601  1.00  0.00           H  
ATOM   1406  HH  TYR    85     102.778 -16.241  -9.930  1.00  0.00           H  
ATOM   1407  N   VAL    86     106.710  -8.539 -11.491  1.00  0.00           N  
ATOM   1408  CA  VAL    86     107.664  -7.959 -12.429  1.00  0.00           C  
ATOM   1409  C   VAL    86     108.890  -7.435 -11.686  1.00  0.00           C  
ATOM   1410  O   VAL    86     109.948  -7.243 -12.279  1.00  0.00           O  
ATOM   1411  CB  VAL    86     107.007  -6.818 -13.207  1.00  0.00           C  
ATOM   1412  CG1 VAL    86     107.889  -6.439 -14.401  1.00  0.00           C  
ATOM   1413  CG2 VAL    86     105.635  -7.270 -13.716  1.00  0.00           C  
ATOM   1414  HN  VAL    86     105.828  -8.129 -11.385  1.00  0.00           H  
ATOM   1415  HA  VAL    86     107.977  -8.721 -13.127  1.00  0.00           H  
ATOM   1416  HB  VAL    86     106.891  -5.961 -12.557  1.00  0.00           H  
ATOM   1417 HG11 VAL    86     108.827  -6.043 -14.043  1.00  0.00           H  
ATOM   1418 HG12 VAL    86     107.386  -5.693 -14.998  1.00  0.00           H  
ATOM   1419 HG13 VAL    86     108.075  -7.316 -15.002  1.00  0.00           H  
ATOM   1420 HG21 VAL    86     105.727  -8.240 -14.181  1.00  0.00           H  
ATOM   1421 HG22 VAL    86     105.266  -6.558 -14.438  1.00  0.00           H  
ATOM   1422 HG23 VAL    86     104.944  -7.332 -12.887  1.00  0.00           H  
ATOM   1423  N   GLY    87     108.739  -7.206 -10.383  1.00  0.00           N  
ATOM   1424  CA  GLY    87     109.844  -6.708  -9.574  1.00  0.00           C  
ATOM   1425  C   GLY    87     110.962  -7.743  -9.491  1.00  0.00           C  
ATOM   1426  O   GLY    87     112.119  -7.445  -9.783  1.00  0.00           O  
ATOM   1427  HN  GLY    87     107.873  -7.377  -9.961  1.00  0.00           H  
ATOM   1428  HA1 GLY    87     109.487  -6.493  -8.579  1.00  0.00           H  
ATOM   1429  HA2 GLY    87     110.229  -5.801 -10.019  1.00  0.00           H  
ATOM   1430  N   LEU    88     110.607  -8.961  -9.090  1.00  0.00           N  
ATOM   1431  CA  LEU    88     111.591 -10.033  -8.972  1.00  0.00           C  
ATOM   1432  C   LEU    88     112.195 -10.352 -10.336  1.00  0.00           C  
ATOM   1433  O   LEU    88     113.405 -10.516 -10.473  1.00  0.00           O  
ATOM   1434  CB  LEU    88     110.927 -11.287  -8.394  1.00  0.00           C  
ATOM   1435  CG  LEU    88     110.811 -11.142  -6.879  1.00  0.00           C  
ATOM   1436  CD1 LEU    88     109.342 -11.240  -6.461  1.00  0.00           C  
ATOM   1437  CD2 LEU    88     111.609 -12.254  -6.195  1.00  0.00           C  
ATOM   1438  HN  LEU    88     109.669  -9.140  -8.867  1.00  0.00           H  
ATOM   1439  HA  LEU    88     112.379  -9.714  -8.305  1.00  0.00           H  
ATOM   1440  HB1 LEU    88     111.527 -12.154  -8.626  1.00  0.00           H  
ATOM   1441  HB2 LEU    88     109.942 -11.405  -8.823  1.00  0.00           H  
ATOM   1442  HG  LEU    88     111.204 -10.180  -6.587  1.00  0.00           H  
ATOM   1443 HD11 LEU    88     108.969 -12.228  -6.689  1.00  0.00           H  
ATOM   1444 HD12 LEU    88     108.763 -10.505  -7.000  1.00  0.00           H  
ATOM   1445 HD13 LEU    88     109.257 -11.060  -5.401  1.00  0.00           H  
ATOM   1446 HD21 LEU    88     111.705 -12.035  -5.142  1.00  0.00           H  
ATOM   1447 HD22 LEU    88     112.591 -12.320  -6.640  1.00  0.00           H  
ATOM   1448 HD23 LEU    88     111.094 -13.195  -6.320  1.00  0.00           H  
ATOM   1449  N   TRP    89     111.335 -10.444 -11.336  1.00  0.00           N  
ATOM   1450  CA  TRP    89     111.790 -10.749 -12.693  1.00  0.00           C  
ATOM   1451  C   TRP    89     112.716  -9.648 -13.211  1.00  0.00           C  
ATOM   1452  O   TRP    89     113.740  -9.924 -13.835  1.00  0.00           O  
ATOM   1453  CB  TRP    89     110.598 -10.895 -13.636  1.00  0.00           C  
ATOM   1454  CG  TRP    89     110.155 -12.322 -13.665  1.00  0.00           C  
ATOM   1455  CD1 TRP    89     109.220 -12.863 -12.850  1.00  0.00           C  
ATOM   1456  CD2 TRP    89     110.608 -13.398 -14.537  1.00  0.00           C  
ATOM   1457  CE2 TRP    89     109.906 -14.579 -14.200  1.00  0.00           C  
ATOM   1458  CE3 TRP    89     111.550 -13.461 -15.578  1.00  0.00           C  
ATOM   1459  NE1 TRP    89     109.072 -14.202 -13.165  1.00  0.00           N  
ATOM   1460  CZ2 TRP    89     110.132 -15.781 -14.870  1.00  0.00           C  
ATOM   1461  CZ3 TRP    89     111.781 -14.669 -16.256  1.00  0.00           C  
ATOM   1462  CH2 TRP    89     111.072 -15.828 -15.903  1.00  0.00           C  
ATOM   1463  HN  TRP    89     110.380 -10.316 -11.150  1.00  0.00           H  
ATOM   1464  HA  TRP    89     112.335 -11.681 -12.675  1.00  0.00           H  
ATOM   1465  HB1 TRP    89     110.891 -10.591 -14.629  1.00  0.00           H  
ATOM   1466  HB2 TRP    89     109.788 -10.272 -13.290  1.00  0.00           H  
ATOM   1467  HD1 TRP    89     108.678 -12.336 -12.079  1.00  0.00           H  
ATOM   1468  HE1 TRP    89     108.457 -14.823 -12.722  1.00  0.00           H  
ATOM   1469  HE3 TRP    89     112.101 -12.574 -15.857  1.00  0.00           H  
ATOM   1470  HZ2 TRP    89     109.584 -16.670 -14.594  1.00  0.00           H  
ATOM   1471  HZ3 TRP    89     112.507 -14.708 -17.054  1.00  0.00           H  
ATOM   1472  HH2 TRP    89     111.254 -16.754 -16.428  1.00  0.00           H  
ATOM   1473  N   GLY    90     112.345  -8.401 -12.944  1.00  0.00           N  
ATOM   1474  CA  GLY    90     113.143  -7.258 -13.384  1.00  0.00           C  
ATOM   1475  C   GLY    90     114.533  -7.285 -12.754  1.00  0.00           C  
ATOM   1476  O   GLY    90     115.530  -6.983 -13.411  1.00  0.00           O  
ATOM   1477  HN  GLY    90     111.522  -8.247 -12.441  1.00  0.00           H  
ATOM   1478  HA1 GLY    90     112.643  -6.346 -13.095  1.00  0.00           H  
ATOM   1479  HA2 GLY    90     113.239  -7.285 -14.459  1.00  0.00           H  
ATOM   1480  N   ARG    91     114.582  -7.648 -11.480  1.00  0.00           N  
ATOM   1481  CA  ARG    91     115.844  -7.721 -10.754  1.00  0.00           C  
ATOM   1482  C   ARG    91     116.871  -8.489 -11.570  1.00  0.00           C  
ATOM   1483  O   ARG    91     118.002  -8.036 -11.743  1.00  0.00           O  
ATOM   1484  CB  ARG    91     115.639  -8.412  -9.397  1.00  0.00           C  
ATOM   1485  CG  ARG    91     115.561  -7.370  -8.277  1.00  0.00           C  
ATOM   1486  CD  ARG    91     116.762  -7.534  -7.350  1.00  0.00           C  
ATOM   1487  NE  ARG    91     116.670  -6.586  -6.249  1.00  0.00           N  
ATOM   1488  CZ  ARG    91     115.807  -6.764  -5.247  1.00  0.00           C  
ATOM   1489  NH1 ARG    91     115.013  -7.807  -5.224  1.00  0.00           N1+
ATOM   1490  NH2 ARG    91     115.752  -5.892  -4.279  1.00  0.00           N  
ATOM   1491  HN  ARG    91     113.754  -7.871 -11.027  1.00  0.00           H  
ATOM   1492  HA  ARG    91     116.213  -6.722 -10.591  1.00  0.00           H  
ATOM   1493  HB1 ARG    91     116.467  -9.079  -9.205  1.00  0.00           H  
ATOM   1494  HB2 ARG    91     114.722  -8.979  -9.418  1.00  0.00           H  
ATOM   1495  HG1 ARG    91     114.654  -7.519  -7.712  1.00  0.00           H  
ATOM   1496  HG2 ARG    91     115.562  -6.375  -8.698  1.00  0.00           H  
ATOM   1497  HD1 ARG    91     117.673  -7.361  -7.905  1.00  0.00           H  
ATOM   1498  HD2 ARG    91     116.769  -8.538  -6.954  1.00  0.00           H  
ATOM   1499  HE  ARG    91     117.254  -5.797  -6.246  1.00  0.00           H  
ATOM   1500 HH11 ARG    91     115.042  -8.485  -5.960  1.00  0.00           H  
ATOM   1501 HH12 ARG    91     114.372  -7.926  -4.466  1.00  0.00           H  
ATOM   1502 HH21 ARG    91     116.353  -5.093  -4.290  1.00  0.00           H  
ATOM   1503 HH22 ARG    91     115.106  -6.022  -3.526  1.00  0.00           H  
ATOM   1504  N   LEU    92     116.471  -9.645 -12.083  1.00  0.00           N  
ATOM   1505  CA  LEU    92     117.373 -10.451 -12.887  1.00  0.00           C  
ATOM   1506  C   LEU    92     117.912  -9.629 -14.049  1.00  0.00           C  
ATOM   1507  O   LEU    92     119.121  -9.510 -14.224  1.00  0.00           O  
ATOM   1508  CB  LEU    92     116.642 -11.687 -13.420  1.00  0.00           C  
ATOM   1509  CG  LEU    92     117.600 -12.885 -13.449  1.00  0.00           C  
ATOM   1510  CD1 LEU    92     118.911 -12.485 -14.146  1.00  0.00           C  
ATOM   1511  CD2 LEU    92     117.890 -13.352 -12.011  1.00  0.00           C  
ATOM   1512  HN  LEU    92     115.555  -9.956 -11.921  1.00  0.00           H  
ATOM   1513  HA  LEU    92     118.199 -10.770 -12.272  1.00  0.00           H  
ATOM   1514  HB1 LEU    92     116.283 -11.491 -14.419  1.00  0.00           H  
ATOM   1515  HB2 LEU    92     115.803 -11.912 -12.776  1.00  0.00           H  
ATOM   1516  HG  LEU    92     117.139 -13.692 -14.000  1.00  0.00           H  
ATOM   1517 HD11 LEU    92     119.459 -13.373 -14.425  1.00  0.00           H  
ATOM   1518 HD12 LEU    92     119.512 -11.886 -13.475  1.00  0.00           H  
ATOM   1519 HD13 LEU    92     118.688 -11.907 -15.034  1.00  0.00           H  
ATOM   1520 HD21 LEU    92     118.636 -12.710 -11.562  1.00  0.00           H  
ATOM   1521 HD22 LEU    92     118.254 -14.367 -12.029  1.00  0.00           H  
ATOM   1522 HD23 LEU    92     116.981 -13.308 -11.424  1.00  0.00           H  
ATOM   1523  N   ARG    93     117.010  -9.066 -14.838  1.00  0.00           N  
ATOM   1524  CA  ARG    93     117.417  -8.258 -15.980  1.00  0.00           C  
ATOM   1525  C   ARG    93     118.017  -6.944 -15.505  1.00  0.00           C  
ATOM   1526  O   ARG    93     118.097  -6.690 -14.303  1.00  0.00           O  
ATOM   1527  CB  ARG    93     116.212  -7.976 -16.876  1.00  0.00           C  
ATOM   1528  CG  ARG    93     115.978  -9.165 -17.808  1.00  0.00           C  
ATOM   1529  CD  ARG    93     114.479  -9.420 -17.933  1.00  0.00           C  
ATOM   1530  NE  ARG    93     113.836  -8.341 -18.674  1.00  0.00           N  
ATOM   1531  CZ  ARG    93     112.529  -8.365 -18.945  1.00  0.00           C  
ATOM   1532  NH1 ARG    93     111.782  -9.367 -18.550  1.00  0.00           N1+
ATOM   1533  NH2 ARG    93     111.989  -7.383 -19.612  1.00  0.00           N  
ATOM   1534  HN  ARG    93     116.058  -9.193 -14.648  1.00  0.00           H  
ATOM   1535  HA  ARG    93     118.157  -8.800 -16.549  1.00  0.00           H  
ATOM   1536  HB1 ARG    93     116.400  -7.091 -17.464  1.00  0.00           H  
ATOM   1537  HB2 ARG    93     115.337  -7.822 -16.261  1.00  0.00           H  
ATOM   1538  HG1 ARG    93     116.456 -10.042 -17.399  1.00  0.00           H  
ATOM   1539  HG2 ARG    93     116.391  -8.947 -18.782  1.00  0.00           H  
ATOM   1540  HD1 ARG    93     114.045  -9.484 -16.944  1.00  0.00           H  
ATOM   1541  HD2 ARG    93     114.318 -10.350 -18.452  1.00  0.00           H  
ATOM   1542  HE  ARG    93     114.375  -7.581 -18.980  1.00  0.00           H  
ATOM   1543 HH11 ARG    93     112.181 -10.128 -18.038  1.00  0.00           H  
ATOM   1544 HH12 ARG    93     110.803  -9.371 -18.761  1.00  0.00           H  
ATOM   1545 HH21 ARG    93     112.552  -6.614 -19.917  1.00  0.00           H  
ATOM   1546 HH22 ARG    93     111.010  -7.398 -19.817  1.00  0.00           H  
ATOM   1547  N   PHE    94     118.439  -6.110 -16.447  1.00  0.00           N  
ATOM   1548  CA  PHE    94     119.029  -4.826 -16.094  1.00  0.00           C  
ATOM   1549  C   PHE    94     120.232  -5.022 -15.174  1.00  0.00           C  
ATOM   1550  O   PHE    94     120.636  -4.102 -14.464  1.00  0.00           O  
ATOM   1551  CB  PHE    94     117.988  -3.948 -15.393  1.00  0.00           C  
ATOM   1552  CG  PHE    94     117.844  -2.645 -16.155  1.00  0.00           C  
ATOM   1553  CD1 PHE    94     118.959  -1.815 -16.349  1.00  0.00           C  
ATOM   1554  CD2 PHE    94     116.597  -2.268 -16.669  1.00  0.00           C  
ATOM   1555  CE1 PHE    94     118.825  -0.611 -17.054  1.00  0.00           C  
ATOM   1556  CE2 PHE    94     116.465  -1.065 -17.375  1.00  0.00           C  
ATOM   1557  CZ  PHE    94     117.577  -0.236 -17.567  1.00  0.00           C  
ATOM   1558  HN  PHE    94     118.354  -6.361 -17.392  1.00  0.00           H  
ATOM   1559  HA  PHE    94     119.353  -4.329 -16.995  1.00  0.00           H  
ATOM   1560  HB1 PHE    94     118.313  -3.742 -14.383  1.00  0.00           H  
ATOM   1561  HB2 PHE    94     117.035  -4.466 -15.361  1.00  0.00           H  
ATOM   1562  HD1 PHE    94     119.922  -2.103 -15.953  1.00  0.00           H  
ATOM   1563  HD2 PHE    94     115.738  -2.905 -16.522  1.00  0.00           H  
ATOM   1564  HE1 PHE    94     119.683   0.028 -17.204  1.00  0.00           H  
ATOM   1565  HE2 PHE    94     115.503  -0.775 -17.770  1.00  0.00           H  
ATOM   1566  HZ  PHE    94     117.472   0.692 -18.111  1.00  0.00           H  
ATOM   1567  N   ALA    95     120.796  -6.229 -15.190  1.00  0.00           N  
ATOM   1568  CA  ALA    95     121.948  -6.531 -14.350  1.00  0.00           C  
ATOM   1569  C   ALA    95     123.087  -7.117 -15.178  1.00  0.00           C  
ATOM   1570  O   ALA    95     123.781  -8.034 -14.737  1.00  0.00           O  
ATOM   1571  CB  ALA    95     121.550  -7.519 -13.263  1.00  0.00           C  
ATOM   1572  HN  ALA    95     120.433  -6.926 -15.772  1.00  0.00           H  
ATOM   1573  HA  ALA    95     122.286  -5.628 -13.882  1.00  0.00           H  
ATOM   1574  HB1 ALA    95     120.946  -8.297 -13.696  1.00  0.00           H  
ATOM   1575  HB2 ALA    95     120.987  -7.004 -12.501  1.00  0.00           H  
ATOM   1576  HB3 ALA    95     122.438  -7.953 -12.829  1.00  0.00           H  
ATOM   1577  N   ARG    96     123.277  -6.578 -16.374  1.00  0.00           N  
ATOM   1578  CA  ARG    96     124.338  -7.047 -17.254  1.00  0.00           C  
ATOM   1579  C   ARG    96     125.554  -6.142 -17.146  1.00  0.00           C  
ATOM   1580  O   ARG    96     126.650  -6.509 -17.575  1.00  0.00           O  
ATOM   1581  CB  ARG    96     123.845  -7.067 -18.701  1.00  0.00           C  
ATOM   1582  CG  ARG    96     122.593  -7.945 -18.802  1.00  0.00           C  
ATOM   1583  CD  ARG    96     122.971  -9.412 -18.585  1.00  0.00           C  
ATOM   1584  NE  ARG    96     124.005  -9.809 -19.533  1.00  0.00           N  
ATOM   1585  CZ  ARG    96     123.719 -10.065 -20.811  1.00  0.00           C  
ATOM   1586  NH1 ARG    96     122.490  -9.967 -21.256  1.00  0.00           N1+
ATOM   1587  NH2 ARG    96     124.673 -10.413 -21.630  1.00  0.00           N  
ATOM   1588  HN  ARG    96     122.696  -5.845 -16.669  1.00  0.00           H  
ATOM   1589  HA  ARG    96     124.620  -8.046 -16.965  1.00  0.00           H  
ATOM   1590  HB1 ARG    96     124.618  -7.467 -19.340  1.00  0.00           H  
ATOM   1591  HB2 ARG    96     123.607  -6.059 -19.013  1.00  0.00           H  
ATOM   1592  HG1 ARG    96     122.155  -7.830 -19.779  1.00  0.00           H  
ATOM   1593  HG2 ARG    96     121.879  -7.640 -18.051  1.00  0.00           H  
ATOM   1594  HD1 ARG    96     122.095 -10.028 -18.733  1.00  0.00           H  
ATOM   1595  HD2 ARG    96     123.334  -9.548 -17.578  1.00  0.00           H  
ATOM   1596  HE  ARG    96     124.934  -9.885 -19.225  1.00  0.00           H  
ATOM   1597 HH11 ARG    96     121.748  -9.697 -20.642  1.00  0.00           H  
ATOM   1598 HH12 ARG    96     122.292 -10.163 -22.218  1.00  0.00           H  
ATOM   1599 HH21 ARG    96     125.615 -10.486 -21.301  1.00  0.00           H  
ATOM   1600 HH22 ARG    96     124.462 -10.606 -22.589  1.00  0.00           H  
ATOM   1601  N   LYS    97     125.361  -4.955 -16.576  1.00  0.00           N  
ATOM   1602  CA  LYS    97     126.460  -4.024 -16.436  1.00  0.00           C  
ATOM   1603  C   LYS    97     127.232  -4.291 -15.133  1.00  0.00           C  
ATOM   1604  O   LYS    97     126.626  -4.460 -14.075  1.00  0.00           O  
ATOM   1605  CB  LYS    97     125.936  -2.588 -16.435  1.00  0.00           C  
ATOM   1606  CG  LYS    97     126.595  -1.809 -17.576  1.00  0.00           C  
ATOM   1607  CD  LYS    97     125.686  -0.656 -17.995  1.00  0.00           C  
ATOM   1608  CE  LYS    97     126.066  -0.193 -19.403  1.00  0.00           C  
ATOM   1609  NZ  LYS    97     124.882  -0.306 -20.299  1.00  0.00           N1+
ATOM   1610  HN  LYS    97     124.472  -4.703 -16.254  1.00  0.00           H  
ATOM   1611  HA  LYS    97     127.105  -4.156 -17.285  1.00  0.00           H  
ATOM   1612  HB1 LYS    97     126.175  -2.118 -15.493  1.00  0.00           H  
ATOM   1613  HB2 LYS    97     124.862  -2.593 -16.573  1.00  0.00           H  
ATOM   1614  HG1 LYS    97     126.753  -2.463 -18.420  1.00  0.00           H  
ATOM   1615  HG2 LYS    97     127.547  -1.417 -17.242  1.00  0.00           H  
ATOM   1616  HD1 LYS    97     125.802   0.164 -17.304  1.00  0.00           H  
ATOM   1617  HD2 LYS    97     124.659  -0.992 -17.991  1.00  0.00           H  
ATOM   1618  HE1 LYS    97     126.866  -0.812 -19.783  1.00  0.00           H  
ATOM   1619  HE2 LYS    97     126.394   0.835 -19.366  1.00  0.00           H  
ATOM   1620  HZ1 LYS    97     124.485  -1.265 -20.231  1.00  0.00           H  
ATOM   1621  HZ2 LYS    97     125.172  -0.120 -21.281  1.00  0.00           H  
ATOM   1622  HZ3 LYS    97     124.162   0.386 -20.012  1.00  0.00           H  
ATOM   1623  N   PRO    98     128.544  -4.330 -15.185  1.00  0.00           N  
ATOM   1624  CA  PRO    98     129.389  -4.580 -13.985  1.00  0.00           C  
ATOM   1625  C   PRO    98     128.949  -3.751 -12.784  1.00  0.00           C  
ATOM   1626  O   PRO    98     129.066  -4.191 -11.650  1.00  0.00           O  
ATOM   1627  CB  PRO    98     130.792  -4.179 -14.436  1.00  0.00           C  
ATOM   1628  CG  PRO    98     130.797  -4.324 -15.921  1.00  0.00           C  
ATOM   1629  CD  PRO    98     129.360  -4.139 -16.390  1.00  0.00           C  
ATOM   1630  HA  PRO    98     129.380  -5.628 -13.736  1.00  0.00           H  
ATOM   1631  HB1 PRO    98     131.529  -4.834 -13.999  1.00  0.00           H  
ATOM   1632  HB2 PRO    98     130.991  -3.152 -14.160  1.00  0.00           H  
ATOM   1633  HG1 PRO    98     131.146  -5.307 -16.196  1.00  0.00           H  
ATOM   1634  HG2 PRO    98     131.430  -3.568 -16.363  1.00  0.00           H  
ATOM   1635  HD1 PRO    98     129.102  -4.881 -17.130  1.00  0.00           H  
ATOM   1636  HD2 PRO    98     129.219  -3.145 -16.786  1.00  0.00           H  
ATOM   1637  N   ILE    99     128.452  -2.550 -13.040  1.00  0.00           N  
ATOM   1638  CA  ILE    99     128.009  -1.674 -11.960  1.00  0.00           C  
ATOM   1639  C   ILE    99     126.969  -2.367 -11.079  1.00  0.00           C  
ATOM   1640  O   ILE    99     127.149  -2.491  -9.867  1.00  0.00           O  
ATOM   1641  CB  ILE    99     127.408  -0.397 -12.544  1.00  0.00           C  
ATOM   1642  CG1 ILE    99     128.501   0.402 -13.254  1.00  0.00           C  
ATOM   1643  CG2 ILE    99     126.808   0.448 -11.419  1.00  0.00           C  
ATOM   1644  CD1 ILE    99     127.863   1.528 -14.070  1.00  0.00           C  
ATOM   1645  HN  ILE    99     128.387  -2.243 -13.971  1.00  0.00           H  
ATOM   1646  HA  ILE    99     128.860  -1.411 -11.351  1.00  0.00           H  
ATOM   1647  HB  ILE    99     126.633  -0.657 -13.250  1.00  0.00           H  
ATOM   1648 HG11 ILE    99     129.054  -0.249 -13.914  1.00  0.00           H  
ATOM   1649 HG12 ILE    99     129.172   0.825 -12.519  1.00  0.00           H  
ATOM   1650 HG21 ILE    99     126.532   1.418 -11.806  1.00  0.00           H  
ATOM   1651 HG22 ILE    99     127.536   0.569 -10.631  1.00  0.00           H  
ATOM   1652 HG23 ILE    99     125.931  -0.045 -11.026  1.00  0.00           H  
ATOM   1653 HD11 ILE    99     127.187   2.090 -13.442  1.00  0.00           H  
ATOM   1654 HD12 ILE    99     127.316   1.105 -14.900  1.00  0.00           H  
ATOM   1655 HD13 ILE    99     128.635   2.184 -14.445  1.00  0.00           H  
ATOM   1656  N   SER   100     125.881  -2.814 -11.698  1.00  0.00           N  
ATOM   1657  CA  SER   100     124.816  -3.487 -10.973  1.00  0.00           C  
ATOM   1658  C   SER   100     125.263  -4.867 -10.520  1.00  0.00           C  
ATOM   1659  O   SER   100     124.961  -5.282  -9.412  1.00  0.00           O  
ATOM   1660  CB  SER   100     123.580  -3.617 -11.861  1.00  0.00           C  
ATOM   1661  OG  SER   100     122.652  -2.595 -11.525  1.00  0.00           O  
ATOM   1662  HN  SER   100     125.792  -2.689 -12.657  1.00  0.00           H  
ATOM   1663  HA  SER   100     124.558  -2.900 -10.104  1.00  0.00           H  
ATOM   1664  HB1 SER   100     123.132  -4.590 -11.711  1.00  0.00           H  
ATOM   1665  HB2 SER   100     123.865  -3.513 -12.896  1.00  0.00           H  
ATOM   1666  HG  SER   100     121.927  -2.636 -12.152  1.00  0.00           H  
ATOM   1667  N   ILE   101     125.978  -5.575 -11.385  1.00  0.00           N  
ATOM   1668  CA  ILE   101     126.452  -6.915 -11.049  1.00  0.00           C  
ATOM   1669  C   ILE   101     127.294  -6.890  -9.776  1.00  0.00           C  
ATOM   1670  O   ILE   101     127.031  -7.634  -8.830  1.00  0.00           O  
ATOM   1671  CB  ILE   101     127.287  -7.472 -12.202  1.00  0.00           C  
ATOM   1672  CG1 ILE   101     126.382  -8.264 -13.152  1.00  0.00           C  
ATOM   1673  CG2 ILE   101     128.385  -8.394 -11.655  1.00  0.00           C  
ATOM   1674  CD1 ILE   101     126.637  -7.827 -14.600  1.00  0.00           C  
ATOM   1675  HN  ILE   101     126.190  -5.194 -12.265  1.00  0.00           H  
ATOM   1676  HA  ILE   101     125.599  -7.557 -10.890  1.00  0.00           H  
ATOM   1677  HB  ILE   101     127.743  -6.654 -12.739  1.00  0.00           H  
ATOM   1678 HG11 ILE   101     125.349  -8.081 -12.901  1.00  0.00           H  
ATOM   1679 HG12 ILE   101     126.595  -9.319 -13.052  1.00  0.00           H  
ATOM   1680 HG21 ILE   101     128.796  -8.984 -12.462  1.00  0.00           H  
ATOM   1681 HG22 ILE   101     127.967  -9.051 -10.906  1.00  0.00           H  
ATOM   1682 HG23 ILE   101     129.170  -7.797 -11.214  1.00  0.00           H  
ATOM   1683 HD11 ILE   101     126.094  -6.917 -14.800  1.00  0.00           H  
ATOM   1684 HD12 ILE   101     126.298  -8.602 -15.273  1.00  0.00           H  
ATOM   1685 HD13 ILE   101     127.695  -7.659 -14.754  1.00  0.00           H  
ATOM   1686  N   ILE   102     128.310  -6.037  -9.766  1.00  0.00           N  
ATOM   1687  CA  ILE   102     129.196  -5.925  -8.613  1.00  0.00           C  
ATOM   1688  C   ILE   102     128.420  -5.472  -7.382  1.00  0.00           C  
ATOM   1689  O   ILE   102     128.561  -6.051  -6.309  1.00  0.00           O  
ATOM   1690  CB  ILE   102     130.319  -4.925  -8.901  1.00  0.00           C  
ATOM   1691  CG1 ILE   102     131.502  -5.657  -9.541  1.00  0.00           C  
ATOM   1692  CG2 ILE   102     130.773  -4.263  -7.596  1.00  0.00           C  
ATOM   1693  CD1 ILE   102     131.957  -4.900 -10.790  1.00  0.00           C  
ATOM   1694  HN  ILE   102     128.472  -5.480 -10.549  1.00  0.00           H  
ATOM   1695  HA  ILE   102     129.633  -6.892  -8.413  1.00  0.00           H  
ATOM   1696  HB  ILE   102     129.960  -4.163  -9.573  1.00  0.00           H  
ATOM   1697 HG11 ILE   102     131.200  -6.655  -9.816  1.00  0.00           H  
ATOM   1698 HG12 ILE   102     132.318  -5.709  -8.834  1.00  0.00           H  
ATOM   1699 HG21 ILE   102     130.032  -3.543  -7.286  1.00  0.00           H  
ATOM   1700 HG22 ILE   102     131.715  -3.760  -7.755  1.00  0.00           H  
ATOM   1701 HG23 ILE   102     130.890  -5.015  -6.829  1.00  0.00           H  
ATOM   1702 HD11 ILE   102     131.223  -5.023 -11.573  1.00  0.00           H  
ATOM   1703 HD12 ILE   102     132.907  -5.294 -11.123  1.00  0.00           H  
ATOM   1704 HD13 ILE   102     132.065  -3.851 -10.558  1.00  0.00           H  
ATOM   1705  N   ASP   103     127.611  -4.430  -7.544  1.00  0.00           N  
ATOM   1706  CA  ASP   103     126.827  -3.906  -6.433  1.00  0.00           C  
ATOM   1707  C   ASP   103     125.917  -4.985  -5.856  1.00  0.00           C  
ATOM   1708  O   ASP   103     125.761  -5.090  -4.640  1.00  0.00           O  
ATOM   1709  CB  ASP   103     125.981  -2.726  -6.906  1.00  0.00           C  
ATOM   1710  CG  ASP   103     125.218  -2.127  -5.729  1.00  0.00           C  
ATOM   1711  OD1 ASP   103     125.781  -1.282  -5.052  1.00  0.00           O  
ATOM   1712  OD2 ASP   103     124.083  -2.523  -5.521  1.00  0.00           O1-
ATOM   1713  HN  ASP   103     127.545  -4.003  -8.424  1.00  0.00           H  
ATOM   1714  HA  ASP   103     127.499  -3.566  -5.660  1.00  0.00           H  
ATOM   1715  HB1 ASP   103     125.277  -3.064  -7.651  1.00  0.00           H  
ATOM   1716  HB2 ASP   103     126.625  -1.974  -7.335  1.00  0.00           H  
ATOM   1717  N   LEU   104     125.315  -5.776  -6.737  1.00  0.00           N  
ATOM   1718  CA  LEU   104     124.413  -6.843  -6.306  1.00  0.00           C  
ATOM   1719  C   LEU   104     125.177  -7.945  -5.577  1.00  0.00           C  
ATOM   1720  O   LEU   104     124.751  -8.412  -4.521  1.00  0.00           O  
ATOM   1721  CB  LEU   104     123.696  -7.442  -7.515  1.00  0.00           C  
ATOM   1722  CG  LEU   104     122.330  -7.978  -7.086  1.00  0.00           C  
ATOM   1723  CD1 LEU   104     121.229  -7.131  -7.729  1.00  0.00           C  
ATOM   1724  CD2 LEU   104     122.186  -9.436  -7.541  1.00  0.00           C  
ATOM   1725  HN  LEU   104     125.474  -5.635  -7.696  1.00  0.00           H  
ATOM   1726  HA  LEU   104     123.677  -6.427  -5.635  1.00  0.00           H  
ATOM   1727  HB1 LEU   104     124.286  -8.251  -7.918  1.00  0.00           H  
ATOM   1728  HB2 LEU   104     123.564  -6.681  -8.267  1.00  0.00           H  
ATOM   1729  HG  LEU   104     122.242  -7.924  -6.011  1.00  0.00           H  
ATOM   1730 HD11 LEU   104     120.280  -7.361  -7.267  1.00  0.00           H  
ATOM   1731 HD12 LEU   104     121.175  -7.350  -8.785  1.00  0.00           H  
ATOM   1732 HD13 LEU   104     121.452  -6.083  -7.590  1.00  0.00           H  
ATOM   1733 HD21 LEU   104     121.149  -9.734  -7.477  1.00  0.00           H  
ATOM   1734 HD22 LEU   104     122.781 -10.072  -6.903  1.00  0.00           H  
ATOM   1735 HD23 LEU   104     122.525  -9.533  -8.562  1.00  0.00           H  
ATOM   1736  N   ILE   105     126.300  -8.359  -6.151  1.00  0.00           N  
ATOM   1737  CA  ILE   105     127.110  -9.412  -5.547  1.00  0.00           C  
ATOM   1738  C   ILE   105     127.677  -8.953  -4.207  1.00  0.00           C  
ATOM   1739  O   ILE   105     127.789  -9.739  -3.269  1.00  0.00           O  
ATOM   1740  CB  ILE   105     128.258  -9.796  -6.493  1.00  0.00           C  
ATOM   1741  CG1 ILE   105     128.005 -11.202  -7.047  1.00  0.00           C  
ATOM   1742  CG2 ILE   105     129.605  -9.778  -5.747  1.00  0.00           C  
ATOM   1743  CD1 ILE   105     129.038 -11.522  -8.130  1.00  0.00           C  
ATOM   1744  HN  ILE   105     126.586  -7.956  -6.997  1.00  0.00           H  
ATOM   1745  HA  ILE   105     126.487 -10.278  -5.384  1.00  0.00           H  
ATOM   1746  HB  ILE   105     128.295  -9.090  -7.310  1.00  0.00           H  
ATOM   1747 HG11 ILE   105     127.013 -11.248  -7.473  1.00  0.00           H  
ATOM   1748 HG12 ILE   105     128.087 -11.922  -6.247  1.00  0.00           H  
ATOM   1749 HG21 ILE   105     129.834  -8.770  -5.429  1.00  0.00           H  
ATOM   1750 HG22 ILE   105     130.386 -10.123  -6.408  1.00  0.00           H  
ATOM   1751 HG23 ILE   105     129.556 -10.430  -4.887  1.00  0.00           H  
ATOM   1752 HD11 ILE   105     128.739 -12.413  -8.663  1.00  0.00           H  
ATOM   1753 HD12 ILE   105     130.001 -11.685  -7.671  1.00  0.00           H  
ATOM   1754 HD13 ILE   105     129.104 -10.695  -8.821  1.00  0.00           H  
ATOM   1755  N   VAL   106     128.051  -7.683  -4.131  1.00  0.00           N  
ATOM   1756  CA  VAL   106     128.625  -7.141  -2.908  1.00  0.00           C  
ATOM   1757  C   VAL   106     127.615  -7.183  -1.770  1.00  0.00           C  
ATOM   1758  O   VAL   106     127.905  -7.691  -0.691  1.00  0.00           O  
ATOM   1759  CB  VAL   106     129.077  -5.699  -3.137  1.00  0.00           C  
ATOM   1760  CG1 VAL   106     129.250  -4.991  -1.789  1.00  0.00           C  
ATOM   1761  CG2 VAL   106     130.414  -5.695  -3.884  1.00  0.00           C  
ATOM   1762  HN  VAL   106     127.948  -7.104  -4.910  1.00  0.00           H  
ATOM   1763  HA  VAL   106     129.483  -7.735  -2.634  1.00  0.00           H  
ATOM   1764  HB  VAL   106     128.334  -5.182  -3.725  1.00  0.00           H  
ATOM   1765 HG11 VAL   106     129.762  -4.053  -1.940  1.00  0.00           H  
ATOM   1766 HG12 VAL   106     129.832  -5.614  -1.127  1.00  0.00           H  
ATOM   1767 HG13 VAL   106     128.281  -4.802  -1.349  1.00  0.00           H  
ATOM   1768 HG21 VAL   106     130.362  -6.373  -4.724  1.00  0.00           H  
ATOM   1769 HG22 VAL   106     131.201  -6.011  -3.215  1.00  0.00           H  
ATOM   1770 HG23 VAL   106     130.625  -4.697  -4.240  1.00  0.00           H  
ATOM   1771  N   VAL   107     126.433  -6.636  -2.015  1.00  0.00           N  
ATOM   1772  CA  VAL   107     125.393  -6.611  -0.995  1.00  0.00           C  
ATOM   1773  C   VAL   107     125.097  -8.019  -0.487  1.00  0.00           C  
ATOM   1774  O   VAL   107     125.036  -8.257   0.719  1.00  0.00           O  
ATOM   1775  CB  VAL   107     124.115  -5.999  -1.573  1.00  0.00           C  
ATOM   1776  CG1 VAL   107     122.902  -6.477  -0.767  1.00  0.00           C  
ATOM   1777  CG2 VAL   107     124.203  -4.473  -1.496  1.00  0.00           C  
ATOM   1778  HN  VAL   107     126.258  -6.238  -2.893  1.00  0.00           H  
ATOM   1779  HA  VAL   107     125.727  -6.002  -0.169  1.00  0.00           H  
ATOM   1780  HB  VAL   107     124.005  -6.304  -2.604  1.00  0.00           H  
ATOM   1781 HG11 VAL   107     122.697  -7.513  -0.998  1.00  0.00           H  
ATOM   1782 HG12 VAL   107     122.040  -5.879  -1.024  1.00  0.00           H  
ATOM   1783 HG13 VAL   107     123.107  -6.376   0.288  1.00  0.00           H  
ATOM   1784 HG21 VAL   107     124.436  -4.175  -0.485  1.00  0.00           H  
ATOM   1785 HG22 VAL   107     123.255  -4.043  -1.787  1.00  0.00           H  
ATOM   1786 HG23 VAL   107     124.976  -4.122  -2.163  1.00  0.00           H  
ATOM   1787  N   VAL   108     124.901  -8.948  -1.416  1.00  0.00           N  
ATOM   1788  CA  VAL   108     124.599 -10.324  -1.049  1.00  0.00           C  
ATOM   1789  C   VAL   108     125.775 -10.960  -0.314  1.00  0.00           C  
ATOM   1790  O   VAL   108     125.589 -11.684   0.664  1.00  0.00           O  
ATOM   1791  CB  VAL   108     124.276 -11.138  -2.303  1.00  0.00           C  
ATOM   1792  CG1 VAL   108     124.166 -12.619  -1.936  1.00  0.00           C  
ATOM   1793  CG2 VAL   108     122.946 -10.657  -2.891  1.00  0.00           C  
ATOM   1794  HN  VAL   108     124.956  -8.701  -2.363  1.00  0.00           H  
ATOM   1795  HA  VAL   108     123.740 -10.332  -0.400  1.00  0.00           H  
ATOM   1796  HB  VAL   108     125.064 -11.006  -3.031  1.00  0.00           H  
ATOM   1797 HG11 VAL   108     123.723 -13.163  -2.756  1.00  0.00           H  
ATOM   1798 HG12 VAL   108     123.548 -12.728  -1.056  1.00  0.00           H  
ATOM   1799 HG13 VAL   108     125.151 -13.014  -1.734  1.00  0.00           H  
ATOM   1800 HG21 VAL   108     122.138 -10.936  -2.232  1.00  0.00           H  
ATOM   1801 HG22 VAL   108     122.795 -11.111  -3.859  1.00  0.00           H  
ATOM   1802 HG23 VAL   108     122.967  -9.580  -2.999  1.00  0.00           H  
ATOM   1803  N   ALA   109     126.983 -10.682  -0.786  1.00  0.00           N  
ATOM   1804  CA  ALA   109     128.180 -11.228  -0.165  1.00  0.00           C  
ATOM   1805  C   ALA   109     128.363 -10.658   1.236  1.00  0.00           C  
ATOM   1806  O   ALA   109     128.900 -11.325   2.114  1.00  0.00           O  
ATOM   1807  CB  ALA   109     129.405 -10.900  -1.015  1.00  0.00           C  
ATOM   1808  HN  ALA   109     127.072 -10.092  -1.561  1.00  0.00           H  
ATOM   1809  HA  ALA   109     128.080 -12.301  -0.096  1.00  0.00           H  
ATOM   1810  HB1 ALA   109     129.625  -9.846  -0.939  1.00  0.00           H  
ATOM   1811  HB2 ALA   109     129.206 -11.153  -2.047  1.00  0.00           H  
ATOM   1812  HB3 ALA   109     130.251 -11.471  -0.663  1.00  0.00           H  
ATOM   1813  N   SER   110     127.912  -9.423   1.433  1.00  0.00           N  
ATOM   1814  CA  SER   110     128.031  -8.768   2.732  1.00  0.00           C  
ATOM   1815  C   SER   110     127.073  -9.399   3.740  1.00  0.00           C  
ATOM   1816  O   SER   110     127.413  -9.588   4.908  1.00  0.00           O  
ATOM   1817  CB  SER   110     127.722  -7.276   2.593  1.00  0.00           C  
ATOM   1818  OG  SER   110     127.655  -6.688   3.884  1.00  0.00           O  
ATOM   1819  HN  SER   110     127.494  -8.941   0.693  1.00  0.00           H  
ATOM   1820  HA  SER   110     129.041  -8.884   3.090  1.00  0.00           H  
ATOM   1821  HB1 SER   110     126.777  -7.151   2.079  1.00  0.00           H  
ATOM   1822  HB2 SER   110     128.501  -6.796   2.024  1.00  0.00           H  
ATOM   1823  HG  SER   110     126.758  -6.790   4.211  1.00  0.00           H  
ATOM   1824  N   MET   111     125.873  -9.727   3.284  1.00  0.00           N  
ATOM   1825  CA  MET   111     124.881 -10.337   4.161  1.00  0.00           C  
ATOM   1826  C   MET   111     125.250 -11.786   4.457  1.00  0.00           C  
ATOM   1827  O   MET   111     125.018 -12.287   5.557  1.00  0.00           O  
ATOM   1828  CB  MET   111     123.505 -10.287   3.501  1.00  0.00           C  
ATOM   1829  CG  MET   111     122.515  -9.586   4.433  1.00  0.00           C  
ATOM   1830  SD  MET   111     122.820  -7.802   4.406  1.00  0.00           S  
ATOM   1831  CE  MET   111     122.447  -7.482   6.146  1.00  0.00           C  
ATOM   1832  HN  MET   111     125.647  -9.560   2.346  1.00  0.00           H  
ATOM   1833  HA  MET   111     124.845  -9.786   5.089  1.00  0.00           H  
ATOM   1834  HB1 MET   111     123.163 -11.291   3.309  1.00  0.00           H  
ATOM   1835  HB2 MET   111     123.571  -9.743   2.570  1.00  0.00           H  
ATOM   1836  HG1 MET   111     122.643  -9.957   5.438  1.00  0.00           H  
ATOM   1837  HG2 MET   111     121.507  -9.784   4.101  1.00  0.00           H  
ATOM   1838  HE1 MET   111     121.594  -8.077   6.446  1.00  0.00           H  
ATOM   1839  HE2 MET   111     122.218  -6.437   6.281  1.00  0.00           H  
ATOM   1840  HE3 MET   111     123.305  -7.741   6.752  1.00  0.00           H  
ATOM   1841  N   VAL   112     125.823 -12.457   3.463  1.00  0.00           N  
ATOM   1842  CA  VAL   112     126.218 -13.853   3.626  1.00  0.00           C  
ATOM   1843  C   VAL   112     127.470 -13.971   4.486  1.00  0.00           C  
ATOM   1844  O   VAL   112     127.522 -14.781   5.404  1.00  0.00           O  
ATOM   1845  CB  VAL   112     126.486 -14.483   2.259  1.00  0.00           C  
ATOM   1846  CG1 VAL   112     127.539 -15.591   2.396  1.00  0.00           C  
ATOM   1847  CG2 VAL   112     125.187 -15.080   1.712  1.00  0.00           C  
ATOM   1848  HN  VAL   112     125.980 -12.010   2.607  1.00  0.00           H  
ATOM   1849  HA  VAL   112     125.413 -14.390   4.103  1.00  0.00           H  
ATOM   1850  HB  VAL   112     126.848 -13.725   1.580  1.00  0.00           H  
ATOM   1851 HG11 VAL   112     127.299 -16.213   3.246  1.00  0.00           H  
ATOM   1852 HG12 VAL   112     128.515 -15.149   2.536  1.00  0.00           H  
ATOM   1853 HG13 VAL   112     127.545 -16.195   1.500  1.00  0.00           H  
ATOM   1854 HG21 VAL   112     125.397 -15.621   0.800  1.00  0.00           H  
ATOM   1855 HG22 VAL   112     124.484 -14.287   1.508  1.00  0.00           H  
ATOM   1856 HG23 VAL   112     124.767 -15.756   2.441  1.00  0.00           H  
ATOM   1857  N   VAL   113     128.482 -13.171   4.171  1.00  0.00           N  
ATOM   1858  CA  VAL   113     129.729 -13.207   4.920  1.00  0.00           C  
ATOM   1859  C   VAL   113     129.486 -12.855   6.378  1.00  0.00           C  
ATOM   1860  O   VAL   113     130.265 -13.234   7.251  1.00  0.00           O  
ATOM   1861  CB  VAL   113     130.732 -12.223   4.316  1.00  0.00           C  
ATOM   1862  CG1 VAL   113     130.254 -10.792   4.551  1.00  0.00           C  
ATOM   1863  CG2 VAL   113     132.100 -12.417   4.970  1.00  0.00           C  
ATOM   1864  HN  VAL   113     128.390 -12.550   3.421  1.00  0.00           H  
ATOM   1865  HA  VAL   113     130.143 -14.202   4.866  1.00  0.00           H  
ATOM   1866  HB  VAL   113     130.813 -12.403   3.254  1.00  0.00           H  
ATOM   1867 HG11 VAL   113     130.395 -10.528   5.589  1.00  0.00           H  
ATOM   1868 HG12 VAL   113     129.213 -10.723   4.300  1.00  0.00           H  
ATOM   1869 HG13 VAL   113     130.819 -10.117   3.927  1.00  0.00           H  
ATOM   1870 HG21 VAL   113     132.851 -11.920   4.378  1.00  0.00           H  
ATOM   1871 HG22 VAL   113     132.324 -13.470   5.026  1.00  0.00           H  
ATOM   1872 HG23 VAL   113     132.090 -11.998   5.967  1.00  0.00           H  
ATOM   1873  N   LEU   114     128.406 -12.126   6.644  1.00  0.00           N  
ATOM   1874  CA  LEU   114     128.099 -11.741   8.012  1.00  0.00           C  
ATOM   1875  C   LEU   114     127.433 -12.884   8.766  1.00  0.00           C  
ATOM   1876  O   LEU   114     127.761 -13.151   9.921  1.00  0.00           O  
ATOM   1877  CB  LEU   114     127.172 -10.525   8.010  1.00  0.00           C  
ATOM   1878  CG  LEU   114     127.853  -9.329   8.682  1.00  0.00           C  
ATOM   1879  CD1 LEU   114     128.192  -9.673  10.144  1.00  0.00           C  
ATOM   1880  CD2 LEU   114     129.130  -8.957   7.910  1.00  0.00           C  
ATOM   1881  HN  LEU   114     127.805 -11.839   5.918  1.00  0.00           H  
ATOM   1882  HA  LEU   114     129.016 -11.489   8.510  1.00  0.00           H  
ATOM   1883  HB1 LEU   114     126.266 -10.767   8.547  1.00  0.00           H  
ATOM   1884  HB2 LEU   114     126.923 -10.271   6.995  1.00  0.00           H  
ATOM   1885  HG  LEU   114     127.172  -8.489   8.668  1.00  0.00           H  
ATOM   1886 HD11 LEU   114     128.319  -8.761  10.707  1.00  0.00           H  
ATOM   1887 HD12 LEU   114     129.105 -10.248  10.182  1.00  0.00           H  
ATOM   1888 HD13 LEU   114     127.387 -10.251  10.579  1.00  0.00           H  
ATOM   1889 HD21 LEU   114     128.928  -8.972   6.846  1.00  0.00           H  
ATOM   1890 HD22 LEU   114     129.912  -9.667   8.134  1.00  0.00           H  
ATOM   1891 HD23 LEU   114     129.452  -7.967   8.198  1.00  0.00           H  
ATOM   1892  N   CYS   115     126.490 -13.550   8.117  1.00  0.00           N  
ATOM   1893  CA  CYS   115     125.783 -14.654   8.754  1.00  0.00           C  
ATOM   1894  C   CYS   115     126.608 -15.938   8.693  1.00  0.00           C  
ATOM   1895  O   CYS   115     126.982 -16.502   9.721  1.00  0.00           O  
ATOM   1896  CB  CYS   115     124.446 -14.871   8.050  1.00  0.00           C  
ATOM   1897  SG  CYS   115     123.711 -16.421   8.624  1.00  0.00           S  
ATOM   1898  HN  CYS   115     126.258 -13.294   7.199  1.00  0.00           H  
ATOM   1899  HA  CYS   115     125.597 -14.403   9.786  1.00  0.00           H  
ATOM   1900  HB1 CYS   115     124.605 -14.923   6.982  1.00  0.00           H  
ATOM   1901  HB2 CYS   115     123.782 -14.050   8.276  1.00  0.00           H  
ATOM   1902  HG  CYS   115     124.320 -17.133   8.418  1.00  0.00           H  
ATOM   1903  N   VAL   116     126.885 -16.387   7.478  1.00  0.00           N  
ATOM   1904  CA  VAL   116     127.667 -17.605   7.281  1.00  0.00           C  
ATOM   1905  C   VAL   116     129.069 -17.442   7.861  1.00  0.00           C  
ATOM   1906  O   VAL   116     129.478 -18.208   8.734  1.00  0.00           O  
ATOM   1907  CB  VAL   116     127.768 -17.942   5.791  1.00  0.00           C  
ATOM   1908  CG1 VAL   116     128.956 -18.881   5.552  1.00  0.00           C  
ATOM   1909  CG2 VAL   116     126.475 -18.626   5.338  1.00  0.00           C  
ATOM   1910  HN  VAL   116     126.554 -15.886   6.708  1.00  0.00           H  
ATOM   1911  HA  VAL   116     127.172 -18.421   7.789  1.00  0.00           H  
ATOM   1912  HB  VAL   116     127.913 -17.034   5.226  1.00  0.00           H  
ATOM   1913 HG11 VAL   116     128.884 -19.316   4.567  1.00  0.00           H  
ATOM   1914 HG12 VAL   116     128.952 -19.668   6.294  1.00  0.00           H  
ATOM   1915 HG13 VAL   116     129.876 -18.323   5.630  1.00  0.00           H  
ATOM   1916 HG21 VAL   116     126.258 -19.456   5.993  1.00  0.00           H  
ATOM   1917 HG22 VAL   116     126.594 -18.985   4.326  1.00  0.00           H  
ATOM   1918 HG23 VAL   116     125.661 -17.916   5.375  1.00  0.00           H  
ATOM   1919  N   GLY   117     129.801 -16.442   7.371  1.00  0.00           N  
ATOM   1920  CA  GLY   117     131.158 -16.192   7.849  1.00  0.00           C  
ATOM   1921  C   GLY   117     131.965 -17.486   7.874  1.00  0.00           C  
ATOM   1922  O   GLY   117     132.492 -17.883   8.913  1.00  0.00           O  
ATOM   1923  HN  GLY   117     129.421 -15.865   6.675  1.00  0.00           H  
ATOM   1924  HA1 GLY   117     131.113 -15.783   8.847  1.00  0.00           H  
ATOM   1925  HA2 GLY   117     131.640 -15.481   7.193  1.00  0.00           H  
ATOM   1926  N   SER   118     132.050 -18.139   6.722  1.00  0.00           N  
ATOM   1927  CA  SER   118     132.784 -19.394   6.616  1.00  0.00           C  
ATOM   1928  C   SER   118     134.279 -19.155   6.750  1.00  0.00           C  
ATOM   1929  O   SER   118     134.854 -19.353   7.819  1.00  0.00           O  
ATOM   1930  CB  SER   118     132.489 -20.068   5.272  1.00  0.00           C  
ATOM   1931  OG  SER   118     132.106 -19.081   4.324  1.00  0.00           O  
ATOM   1932  HN  SER   118     131.612 -17.769   5.932  1.00  0.00           H  
ATOM   1933  HA  SER   118     132.465 -20.054   7.410  1.00  0.00           H  
ATOM   1934  HB1 SER   118     131.692 -20.790   5.398  1.00  0.00           H  
ATOM   1935  HB2 SER   118     133.373 -20.574   4.919  1.00  0.00           H  
ATOM   1936  HG  SER   118     132.769 -19.064   3.631  1.00  0.00           H  
ATOM   1937  N   LYS   119     134.906 -18.723   5.662  1.00  0.00           N  
ATOM   1938  CA  LYS   119     136.330 -18.461   5.678  1.00  0.00           C  
ATOM   1939  C   LYS   119     136.591 -17.035   6.114  1.00  0.00           C  
ATOM   1940  O   LYS   119     137.094 -16.239   5.332  1.00  0.00           O  
ATOM   1941  CB  LYS   119     136.910 -18.674   4.285  1.00  0.00           C  
ATOM   1942  CG  LYS   119     136.796 -20.146   3.898  1.00  0.00           C  
ATOM   1943  CD  LYS   119     137.973 -20.534   2.997  1.00  0.00           C  
ATOM   1944  CE  LYS   119     138.901 -21.486   3.753  1.00  0.00           C  
ATOM   1945  NZ  LYS   119     140.074 -21.822   2.897  1.00  0.00           N1+
ATOM   1946  HN  LYS   119     134.398 -18.573   4.836  1.00  0.00           H  
ATOM   1947  HA  LYS   119     136.811 -19.138   6.368  1.00  0.00           H  
ATOM   1948  HB1 LYS   119     137.946 -18.387   4.284  1.00  0.00           H  
ATOM   1949  HB2 LYS   119     136.362 -18.070   3.574  1.00  0.00           H  
ATOM   1950  HG1 LYS   119     135.871 -20.306   3.366  1.00  0.00           H  
ATOM   1951  HG2 LYS   119     136.811 -20.752   4.791  1.00  0.00           H  
ATOM   1952  HD1 LYS   119     138.523 -19.647   2.716  1.00  0.00           H  
ATOM   1953  HD2 LYS   119     137.600 -21.023   2.109  1.00  0.00           H  
ATOM   1954  HE1 LYS   119     138.364 -22.390   4.000  1.00  0.00           H  
ATOM   1955  HE2 LYS   119     139.242 -21.012   4.662  1.00  0.00           H  
ATOM   1956  HZ1 LYS   119     140.439 -22.758   3.162  1.00  0.00           H  
ATOM   1957  HZ2 LYS   119     140.817 -21.107   3.033  1.00  0.00           H  
ATOM   1958  HZ3 LYS   119     139.783 -21.836   1.900  1.00  0.00           H  
ATOM   1959  N   GLY   120     136.233 -16.724   7.360  1.00  0.00           N  
ATOM   1960  CA  GLY   120     136.418 -15.378   7.892  1.00  0.00           C  
ATOM   1961  C   GLY   120     137.758 -14.785   7.470  1.00  0.00           C  
ATOM   1962  O   GLY   120     137.826 -13.629   7.078  1.00  0.00           O  
ATOM   1963  HN  GLY   120     135.826 -17.412   7.928  1.00  0.00           H  
ATOM   1964  HA1 GLY   120     136.371 -15.413   8.971  1.00  0.00           H  
ATOM   1965  HA2 GLY   120     135.622 -14.749   7.525  1.00  0.00           H  
ATOM   1966  N   GLN   121     138.816 -15.581   7.562  1.00  0.00           N  
ATOM   1967  CA  GLN   121     140.158 -15.110   7.199  1.00  0.00           C  
ATOM   1968  C   GLN   121     140.114 -14.260   5.929  1.00  0.00           C  
ATOM   1969  O   GLN   121     140.570 -13.119   5.915  1.00  0.00           O  
ATOM   1970  CB  GLN   121     141.065 -16.310   6.954  1.00  0.00           C  
ATOM   1971  CG  GLN   121     142.360 -16.140   7.744  1.00  0.00           C  
ATOM   1972  CD  GLN   121     143.338 -17.260   7.397  1.00  0.00           C  
ATOM   1973  NE2 GLN   121     144.536 -17.247   7.912  1.00  0.00           N  
ATOM   1974  OE1 GLN   121     143.000 -18.168   6.637  1.00  0.00           O  
ATOM   1975  HN  GLN   121     138.696 -16.491   7.912  1.00  0.00           H  
ATOM   1976  HA  GLN   121     140.562 -14.522   8.010  1.00  0.00           H  
ATOM   1977  HB1 GLN   121     141.294 -16.373   5.902  1.00  0.00           H  
ATOM   1978  HB2 GLN   121     140.562 -17.211   7.272  1.00  0.00           H  
ATOM   1979  HG1 GLN   121     142.142 -16.171   8.801  1.00  0.00           H  
ATOM   1980  HG2 GLN   121     142.803 -15.187   7.497  1.00  0.00           H  
ATOM   1981 HE21 GLN   121     144.802 -16.522   8.516  1.00  0.00           H  
ATOM   1982 HE22 GLN   121     145.170 -17.961   7.694  1.00  0.00           H  
ATOM   1983  N   VAL   122     139.543 -14.837   4.891  1.00  0.00           N  
ATOM   1984  CA  VAL   122     139.382 -14.144   3.614  1.00  0.00           C  
ATOM   1985  C   VAL   122     138.009 -13.476   3.535  1.00  0.00           C  
ATOM   1986  O   VAL   122     137.915 -12.284   3.327  1.00  0.00           O  
ATOM   1987  CB  VAL   122     139.596 -15.097   2.421  1.00  0.00           C  
ATOM   1988  CG1 VAL   122     138.708 -16.355   2.533  1.00  0.00           C  
ATOM   1989  CG2 VAL   122     139.266 -14.351   1.122  1.00  0.00           C  
ATOM   1990  HN  VAL   122     139.188 -15.733   5.014  1.00  0.00           H  
ATOM   1991  HA  VAL   122     140.131 -13.367   3.562  1.00  0.00           H  
ATOM   1992  HB  VAL   122     140.633 -15.400   2.404  1.00  0.00           H  
ATOM   1993 HG11 VAL   122     139.167 -17.169   1.990  1.00  0.00           H  
ATOM   1994 HG12 VAL   122     137.729 -16.151   2.119  1.00  0.00           H  
ATOM   1995 HG13 VAL   122     138.601 -16.637   3.565  1.00  0.00           H  
ATOM   1996 HG21 VAL   122     139.539 -14.964   0.279  1.00  0.00           H  
ATOM   1997 HG22 VAL   122     139.814 -13.420   1.086  1.00  0.00           H  
ATOM   1998 HG23 VAL   122     138.205 -14.145   1.086  1.00  0.00           H  
ATOM   1999  N   PHE   123     136.945 -14.268   3.647  1.00  0.00           N  
ATOM   2000  CA  PHE   123     135.590 -13.752   3.539  1.00  0.00           C  
ATOM   2001  C   PHE   123     135.398 -12.494   4.376  1.00  0.00           C  
ATOM   2002  O   PHE   123     135.004 -11.452   3.861  1.00  0.00           O  
ATOM   2003  CB  PHE   123     134.612 -14.833   4.004  1.00  0.00           C  
ATOM   2004  CG  PHE   123     133.628 -15.149   2.902  1.00  0.00           C  
ATOM   2005  CD1 PHE   123     133.481 -16.469   2.452  1.00  0.00           C  
ATOM   2006  CD2 PHE   123     132.858 -14.127   2.336  1.00  0.00           C  
ATOM   2007  CE1 PHE   123     132.570 -16.761   1.430  1.00  0.00           C  
ATOM   2008  CE2 PHE   123     131.947 -14.421   1.315  1.00  0.00           C  
ATOM   2009  CZ  PHE   123     131.800 -15.739   0.865  1.00  0.00           C  
ATOM   2010  HN  PHE   123     137.063 -15.231   3.749  1.00  0.00           H  
ATOM   2011  HA  PHE   123     135.386 -13.529   2.501  1.00  0.00           H  
ATOM   2012  HB1 PHE   123     134.084 -14.485   4.873  1.00  0.00           H  
ATOM   2013  HB2 PHE   123     135.161 -15.728   4.251  1.00  0.00           H  
ATOM   2014  HD1 PHE   123     134.075 -17.258   2.890  1.00  0.00           H  
ATOM   2015  HD2 PHE   123     132.972 -13.110   2.685  1.00  0.00           H  
ATOM   2016  HE1 PHE   123     132.457 -17.778   1.083  1.00  0.00           H  
ATOM   2017  HE2 PHE   123     131.355 -13.632   0.878  1.00  0.00           H  
ATOM   2018  HZ  PHE   123     131.098 -15.965   0.077  1.00  0.00           H  
ATOM   2019  N   ALA   124     135.665 -12.616   5.663  1.00  0.00           N  
ATOM   2020  CA  ALA   124     135.495 -11.477   6.561  1.00  0.00           C  
ATOM   2021  C   ALA   124     136.367 -10.309   6.117  1.00  0.00           C  
ATOM   2022  O   ALA   124     135.856  -9.257   5.753  1.00  0.00           O  
ATOM   2023  CB  ALA   124     135.861 -11.855   7.995  1.00  0.00           C  
ATOM   2024  HN  ALA   124     135.966 -13.488   5.993  1.00  0.00           H  
ATOM   2025  HA  ALA   124     134.460 -11.167   6.537  1.00  0.00           H  
ATOM   2026  HB1 ALA   124     135.443 -11.128   8.674  1.00  0.00           H  
ATOM   2027  HB2 ALA   124     136.937 -11.862   8.100  1.00  0.00           H  
ATOM   2028  HB3 ALA   124     135.468 -12.830   8.225  1.00  0.00           H  
ATOM   2029  N   THR   125     137.679 -10.486   6.161  1.00  0.00           N  
ATOM   2030  CA  THR   125     138.589  -9.412   5.774  1.00  0.00           C  
ATOM   2031  C   THR   125     138.214  -8.850   4.407  1.00  0.00           C  
ATOM   2032  O   THR   125     137.971  -7.651   4.272  1.00  0.00           O  
ATOM   2033  CB  THR   125     140.014  -9.955   5.732  1.00  0.00           C  
ATOM   2034  CG2 THR   125     140.823  -9.252   4.654  1.00  0.00           C  
ATOM   2035  OG1 THR   125     140.642  -9.783   6.992  1.00  0.00           O  
ATOM   2036  HN  THR   125     138.047 -11.330   6.496  1.00  0.00           H  
ATOM   2037  HA  THR   125     138.532  -8.616   6.510  1.00  0.00           H  
ATOM   2038  HB  THR   125     139.972 -10.997   5.499  1.00  0.00           H  
ATOM   2039  HG1 THR   125     140.347 -10.491   7.568  1.00  0.00           H  
ATOM   2040 HG21 THR   125     140.632  -8.189   4.687  1.00  0.00           H  
ATOM   2041 HG22 THR   125     140.543  -9.645   3.690  1.00  0.00           H  
ATOM   2042 HG23 THR   125     141.873  -9.438   4.824  1.00  0.00           H  
ATOM   2043  N   SER   126     138.176  -9.715   3.399  1.00  0.00           N  
ATOM   2044  CA  SER   126     137.838  -9.291   2.051  1.00  0.00           C  
ATOM   2045  C   SER   126     136.565  -8.476   2.075  1.00  0.00           C  
ATOM   2046  O   SER   126     136.569  -7.318   1.691  1.00  0.00           O  
ATOM   2047  CB  SER   126     137.660 -10.512   1.143  1.00  0.00           C  
ATOM   2048  OG  SER   126     138.880 -11.244   1.089  1.00  0.00           O  
ATOM   2049  HN  SER   126     138.379 -10.654   3.554  1.00  0.00           H  
ATOM   2050  HA  SER   126     138.637  -8.681   1.661  1.00  0.00           H  
ATOM   2051  HB1 SER   126     137.382 -10.186   0.149  1.00  0.00           H  
ATOM   2052  HB2 SER   126     136.884 -11.148   1.538  1.00  0.00           H  
ATOM   2053  HG  SER   126     139.039 -11.621   1.959  1.00  0.00           H  
ATOM   2054  N   ALA   127     135.481  -9.096   2.532  1.00  0.00           N  
ATOM   2055  CA  ALA   127     134.193  -8.417   2.614  1.00  0.00           C  
ATOM   2056  C   ALA   127     134.387  -7.040   3.204  1.00  0.00           C  
ATOM   2057  O   ALA   127     134.024  -6.058   2.585  1.00  0.00           O  
ATOM   2058  CB  ALA   127     133.226  -9.214   3.478  1.00  0.00           C  
ATOM   2059  HN  ALA   127     135.553 -10.029   2.806  1.00  0.00           H  
ATOM   2060  HA  ALA   127     133.772  -8.314   1.629  1.00  0.00           H  
ATOM   2061  HB1 ALA   127     133.623  -9.303   4.477  1.00  0.00           H  
ATOM   2062  HB2 ALA   127     133.090 -10.198   3.054  1.00  0.00           H  
ATOM   2063  HB3 ALA   127     132.277  -8.700   3.513  1.00  0.00           H  
ATOM   2064  N   ILE   128     134.977  -6.964   4.390  1.00  0.00           N  
ATOM   2065  CA  ILE   128     135.211  -5.672   5.017  1.00  0.00           C  
ATOM   2066  C   ILE   128     135.774  -4.685   3.999  1.00  0.00           C  
ATOM   2067  O   ILE   128     135.214  -3.611   3.794  1.00  0.00           O  
ATOM   2068  CB  ILE   128     136.192  -5.847   6.199  1.00  0.00           C  
ATOM   2069  CG1 ILE   128     135.395  -5.899   7.508  1.00  0.00           C  
ATOM   2070  CG2 ILE   128     137.225  -4.699   6.259  1.00  0.00           C  
ATOM   2071  CD1 ILE   128     135.255  -4.494   8.087  1.00  0.00           C  
ATOM   2072  HN  ILE   128     135.259  -7.779   4.851  1.00  0.00           H  
ATOM   2073  HA  ILE   128     134.275  -5.291   5.396  1.00  0.00           H  
ATOM   2074  HB  ILE   128     136.718  -6.779   6.072  1.00  0.00           H  
ATOM   2075 HG11 ILE   128     135.912  -6.526   8.219  1.00  0.00           H  
ATOM   2076 HG12 ILE   128     134.411  -6.304   7.317  1.00  0.00           H  
ATOM   2077 HG21 ILE   128     137.980  -4.856   5.505  1.00  0.00           H  
ATOM   2078 HG22 ILE   128     137.699  -4.689   7.227  1.00  0.00           H  
ATOM   2079 HG23 ILE   128     136.735  -3.748   6.091  1.00  0.00           H  
ATOM   2080 HD11 ILE   128     135.006  -3.802   7.295  1.00  0.00           H  
ATOM   2081 HD12 ILE   128     136.190  -4.203   8.543  1.00  0.00           H  
ATOM   2082 HD13 ILE   128     134.475  -4.490   8.831  1.00  0.00           H  
ATOM   2083  N   ARG   129     136.910  -5.028   3.414  1.00  0.00           N  
ATOM   2084  CA  ARG   129     137.553  -4.124   2.483  1.00  0.00           C  
ATOM   2085  C   ARG   129     136.710  -3.927   1.234  1.00  0.00           C  
ATOM   2086  O   ARG   129     136.288  -2.817   0.933  1.00  0.00           O  
ATOM   2087  CB  ARG   129     138.916  -4.678   2.088  1.00  0.00           C  
ATOM   2088  CG  ARG   129     139.931  -4.391   3.193  1.00  0.00           C  
ATOM   2089  CD  ARG   129     140.689  -3.101   2.883  1.00  0.00           C  
ATOM   2090  NE  ARG   129     140.556  -2.152   3.979  1.00  0.00           N  
ATOM   2091  CZ  ARG   129     141.224  -0.999   3.983  1.00  0.00           C  
ATOM   2092  NH1 ARG   129     142.026  -0.686   2.993  1.00  0.00           N1+
ATOM   2093  NH2 ARG   129     141.075  -0.169   4.978  1.00  0.00           N  
ATOM   2094  HN  ARG   129     137.348  -5.865   3.681  1.00  0.00           H  
ATOM   2095  HA  ARG   129     137.689  -3.178   2.968  1.00  0.00           H  
ATOM   2096  HB1 ARG   129     139.237  -4.213   1.169  1.00  0.00           H  
ATOM   2097  HB2 ARG   129     138.835  -5.745   1.941  1.00  0.00           H  
ATOM   2098  HG1 ARG   129     140.631  -5.210   3.256  1.00  0.00           H  
ATOM   2099  HG2 ARG   129     139.418  -4.287   4.138  1.00  0.00           H  
ATOM   2100  HD1 ARG   129     140.298  -2.660   1.980  1.00  0.00           H  
ATOM   2101  HD2 ARG   129     141.735  -3.329   2.742  1.00  0.00           H  
ATOM   2102  HE  ARG   129     139.960  -2.366   4.729  1.00  0.00           H  
ATOM   2103 HH11 ARG   129     142.149  -1.310   2.222  1.00  0.00           H  
ATOM   2104 HH12 ARG   129     142.519   0.184   3.011  1.00  0.00           H  
ATOM   2105 HH21 ARG   129     140.463  -0.399   5.734  1.00  0.00           H  
ATOM   2106 HH22 ARG   129     141.574   0.698   4.983  1.00  0.00           H  
ATOM   2107  N   GLY   130     136.470  -5.003   0.501  1.00  0.00           N  
ATOM   2108  CA  GLY   130     135.687  -4.936  -0.719  1.00  0.00           C  
ATOM   2109  C   GLY   130     134.384  -4.175  -0.522  1.00  0.00           C  
ATOM   2110  O   GLY   130     134.143  -3.188  -1.211  1.00  0.00           O  
ATOM   2111  HN  GLY   130     136.838  -5.867   0.739  1.00  0.00           H  
ATOM   2112  HA1 GLY   130     135.463  -5.941  -1.035  1.00  0.00           H  
ATOM   2113  HA2 GLY   130     136.267  -4.445  -1.487  1.00  0.00           H  
ATOM   2114  N   ILE   131     133.542  -4.655   0.396  1.00  0.00           N  
ATOM   2115  CA  ILE   131     132.263  -4.007   0.652  1.00  0.00           C  
ATOM   2116  C   ILE   131     132.455  -2.494   0.738  1.00  0.00           C  
ATOM   2117  O   ILE   131     131.623  -1.730   0.250  1.00  0.00           O  
ATOM   2118  CB  ILE   131     131.631  -4.566   1.951  1.00  0.00           C  
ATOM   2119  CG1 ILE   131     130.130  -4.715   1.770  1.00  0.00           C  
ATOM   2120  CG2 ILE   131     131.910  -3.649   3.153  1.00  0.00           C  
ATOM   2121  CD1 ILE   131     129.533  -3.409   1.238  1.00  0.00           C  
ATOM   2122  HN  ILE   131     133.783  -5.463   0.895  1.00  0.00           H  
ATOM   2123  HA  ILE   131     131.604  -4.222  -0.180  1.00  0.00           H  
ATOM   2124  HB  ILE   131     132.043  -5.540   2.148  1.00  0.00           H  
ATOM   2125 HG11 ILE   131     129.678  -4.958   2.718  1.00  0.00           H  
ATOM   2126 HG12 ILE   131     129.948  -5.517   1.068  1.00  0.00           H  
ATOM   2127 HG21 ILE   131     131.420  -2.696   3.010  1.00  0.00           H  
ATOM   2128 HG22 ILE   131     132.973  -3.498   3.244  1.00  0.00           H  
ATOM   2129 HG23 ILE   131     131.535  -4.113   4.056  1.00  0.00           H  
ATOM   2130 HD11 ILE   131     129.763  -3.307   0.187  1.00  0.00           H  
ATOM   2131 HD12 ILE   131     129.947  -2.571   1.780  1.00  0.00           H  
ATOM   2132 HD13 ILE   131     128.461  -3.428   1.369  1.00  0.00           H  
ATOM   2133  N   ARG   132     133.554  -2.064   1.357  1.00  0.00           N  
ATOM   2134  CA  ARG   132     133.822  -0.649   1.499  1.00  0.00           C  
ATOM   2135  C   ARG   132     134.189  -0.063   0.146  1.00  0.00           C  
ATOM   2136  O   ARG   132     133.700   0.999  -0.242  1.00  0.00           O  
ATOM   2137  CB  ARG   132     134.963  -0.430   2.503  1.00  0.00           C  
ATOM   2138  CG  ARG   132     134.509  -0.866   3.902  1.00  0.00           C  
ATOM   2139  CD  ARG   132     133.715   0.260   4.545  1.00  0.00           C  
ATOM   2140  NE  ARG   132     132.846  -0.265   5.593  1.00  0.00           N  
ATOM   2141  CZ  ARG   132     132.325   0.536   6.525  1.00  0.00           C  
ATOM   2142  NH1 ARG   132     132.587   1.822   6.529  1.00  0.00           N1+
ATOM   2143  NH2 ARG   132     131.545   0.039   7.443  1.00  0.00           N  
ATOM   2144  HN  ARG   132     134.183  -2.706   1.745  1.00  0.00           H  
ATOM   2145  HA  ARG   132     132.932  -0.163   1.863  1.00  0.00           H  
ATOM   2146  HB1 ARG   132     135.229   0.615   2.524  1.00  0.00           H  
ATOM   2147  HB2 ARG   132     135.821  -1.015   2.212  1.00  0.00           H  
ATOM   2148  HG1 ARG   132     135.373  -1.086   4.512  1.00  0.00           H  
ATOM   2149  HG2 ARG   132     133.888  -1.743   3.825  1.00  0.00           H  
ATOM   2150  HD1 ARG   132     133.117   0.747   3.788  1.00  0.00           H  
ATOM   2151  HD2 ARG   132     134.398   0.973   4.975  1.00  0.00           H  
ATOM   2152  HE  ARG   132     132.646  -1.229   5.616  1.00  0.00           H  
ATOM   2153 HH11 ARG   132     133.180   2.223   5.829  1.00  0.00           H  
ATOM   2154 HH12 ARG   132     132.191   2.408   7.237  1.00  0.00           H  
ATOM   2155 HH21 ARG   132     131.336  -0.939   7.449  1.00  0.00           H  
ATOM   2156 HH22 ARG   132     131.155   0.637   8.144  1.00  0.00           H  
ATOM   2157  N   PHE   133     135.049  -0.779  -0.568  1.00  0.00           N  
ATOM   2158  CA  PHE   133     135.482  -0.336  -1.886  1.00  0.00           C  
ATOM   2159  C   PHE   133     134.268   0.035  -2.726  1.00  0.00           C  
ATOM   2160  O   PHE   133     134.261   1.051  -3.422  1.00  0.00           O  
ATOM   2161  CB  PHE   133     136.289  -1.430  -2.587  1.00  0.00           C  
ATOM   2162  CG  PHE   133     135.881  -1.506  -4.036  1.00  0.00           C  
ATOM   2163  CD1 PHE   133     136.380  -0.575  -4.956  1.00  0.00           C  
ATOM   2164  CD2 PHE   133     135.003  -2.508  -4.460  1.00  0.00           C  
ATOM   2165  CE1 PHE   133     136.001  -0.650  -6.301  1.00  0.00           C  
ATOM   2166  CE2 PHE   133     134.624  -2.584  -5.804  1.00  0.00           C  
ATOM   2167  CZ  PHE   133     135.122  -1.654  -6.726  1.00  0.00           C  
ATOM   2168  HN  PHE   133     135.390  -1.618  -0.193  1.00  0.00           H  
ATOM   2169  HA  PHE   133     136.106   0.531  -1.777  1.00  0.00           H  
ATOM   2170  HB1 PHE   133     136.105  -2.380  -2.109  1.00  0.00           H  
ATOM   2171  HB2 PHE   133     137.340  -1.192  -2.523  1.00  0.00           H  
ATOM   2172  HD1 PHE   133     137.057   0.200  -4.628  1.00  0.00           H  
ATOM   2173  HD2 PHE   133     134.618  -3.224  -3.749  1.00  0.00           H  
ATOM   2174  HE1 PHE   133     136.385   0.067  -7.012  1.00  0.00           H  
ATOM   2175  HE2 PHE   133     133.947  -3.358  -6.132  1.00  0.00           H  
ATOM   2176  HZ  PHE   133     134.831  -1.712  -7.764  1.00  0.00           H  
ATOM   2177  N   LEU   134     133.237  -0.797  -2.656  1.00  0.00           N  
ATOM   2178  CA  LEU   134     132.020  -0.542  -3.409  1.00  0.00           C  
ATOM   2179  C   LEU   134     131.423   0.805  -3.015  1.00  0.00           C  
ATOM   2180  O   LEU   134     130.902   1.529  -3.863  1.00  0.00           O  
ATOM   2181  CB  LEU   134     130.994  -1.648  -3.134  1.00  0.00           C  
ATOM   2182  CG  LEU   134     129.659  -1.339  -3.842  1.00  0.00           C  
ATOM   2183  CD1 LEU   134     129.750  -1.762  -5.308  1.00  0.00           C  
ATOM   2184  CD2 LEU   134     128.519  -2.103  -3.147  1.00  0.00           C  
ATOM   2185  HN  LEU   134     133.297  -1.603  -2.102  1.00  0.00           H  
ATOM   2186  HA  LEU   134     132.253  -0.534  -4.461  1.00  0.00           H  
ATOM   2187  HB1 LEU   134     130.823  -1.722  -2.072  1.00  0.00           H  
ATOM   2188  HB2 LEU   134     131.380  -2.589  -3.500  1.00  0.00           H  
ATOM   2189  HG  LEU   134     129.446  -0.283  -3.799  1.00  0.00           H  
ATOM   2190 HD11 LEU   134     128.937  -1.318  -5.862  1.00  0.00           H  
ATOM   2191 HD12 LEU   134     129.686  -2.838  -5.376  1.00  0.00           H  
ATOM   2192 HD13 LEU   134     130.690  -1.428  -5.719  1.00  0.00           H  
ATOM   2193 HD21 LEU   134     128.658  -2.065  -2.073  1.00  0.00           H  
ATOM   2194 HD22 LEU   134     128.517  -3.132  -3.470  1.00  0.00           H  
ATOM   2195 HD23 LEU   134     127.574  -1.646  -3.400  1.00  0.00           H  
ATOM   2196  N   GLN   135     131.467   1.131  -1.725  1.00  0.00           N  
ATOM   2197  CA  GLN   135     130.896   2.385  -1.250  1.00  0.00           C  
ATOM   2198  C   GLN   135     131.669   3.573  -1.796  1.00  0.00           C  
ATOM   2199  O   GLN   135     131.109   4.497  -2.352  1.00  0.00           O  
ATOM   2200  CB  GLN   135     130.935   2.409   0.269  1.00  0.00           C  
ATOM   2201  CG  GLN   135     130.548   3.796   0.747  1.00  0.00           C  
ATOM   2202  CD  GLN   135     130.215   3.756   2.240  1.00  0.00           C  
ATOM   2203  NE2 GLN   135     128.981   3.552   2.617  1.00  0.00           N  
ATOM   2204  OE1 GLN   135     131.100   3.907   3.082  1.00  0.00           O  
ATOM   2205  HN  GLN   135     131.872   0.523  -1.070  1.00  0.00           H  
ATOM   2206  HA  GLN   135     129.870   2.454  -1.575  1.00  0.00           H  
ATOM   2207  HB1 GLN   135     131.932   2.179   0.612  1.00  0.00           H  
ATOM   2208  HB2 GLN   135     130.241   1.680   0.660  1.00  0.00           H  
ATOM   2209  HG1 GLN   135     129.687   4.138   0.192  1.00  0.00           H  
ATOM   2210  HG2 GLN   135     131.374   4.469   0.571  1.00  0.00           H  
ATOM   2211 HE21 GLN   135     128.279   3.426   1.945  1.00  0.00           H  
ATOM   2212 HE22 GLN   135     128.757   3.520   3.571  1.00  0.00           H  
ATOM   2213  N   ILE   136     132.961   3.530  -1.609  1.00  0.00           N  
ATOM   2214  CA  ILE   136     133.841   4.608  -2.095  1.00  0.00           C  
ATOM   2215  C   ILE   136     133.839   4.645  -3.628  1.00  0.00           C  
ATOM   2216  O   ILE   136     134.191   5.650  -4.223  1.00  0.00           O  
ATOM   2217  CB  ILE   136     135.287   4.442  -1.596  1.00  0.00           C  
ATOM   2218  CG1 ILE   136     135.488   3.040  -1.032  1.00  0.00           C  
ATOM   2219  CG2 ILE   136     135.566   5.464  -0.494  1.00  0.00           C  
ATOM   2220  CD1 ILE   136     136.962   2.769  -0.775  1.00  0.00           C  
ATOM   2221  HN  ILE   136     133.322   2.765  -1.123  1.00  0.00           H  
ATOM   2222  HA  ILE   136     133.457   5.551  -1.731  1.00  0.00           H  
ATOM   2223  HB  ILE   136     135.966   4.601  -2.423  1.00  0.00           H  
ATOM   2224 HG11 ILE   136     135.109   2.324  -1.737  1.00  0.00           H  
ATOM   2225 HG12 ILE   136     134.944   2.950  -0.105  1.00  0.00           H  
ATOM   2226 HG21 ILE   136     134.935   5.251   0.356  1.00  0.00           H  
ATOM   2227 HG22 ILE   136     135.352   6.456  -0.861  1.00  0.00           H  
ATOM   2228 HG23 ILE   136     136.602   5.402  -0.199  1.00  0.00           H  
ATOM   2229 HD11 ILE   136     137.483   2.688  -1.717  1.00  0.00           H  
ATOM   2230 HD12 ILE   136     137.057   1.844  -0.229  1.00  0.00           H  
ATOM   2231 HD13 ILE   136     137.383   3.577  -0.195  1.00  0.00           H  
ATOM   2232  N   LEU   137     133.460   3.529  -4.248  1.00  0.00           N  
ATOM   2233  CA  LEU   137     133.433   3.427  -5.719  1.00  0.00           C  
ATOM   2234  C   LEU   137     132.841   4.689  -6.346  1.00  0.00           C  
ATOM   2235  O   LEU   137     133.426   5.306  -7.234  1.00  0.00           O  
ATOM   2236  CB  LEU   137     132.601   2.216  -6.127  1.00  0.00           C  
ATOM   2237  CG  LEU   137     133.168   1.640  -7.416  1.00  0.00           C  
ATOM   2238  CD1 LEU   137     132.619   0.232  -7.629  1.00  0.00           C  
ATOM   2239  CD2 LEU   137     132.766   2.532  -8.591  1.00  0.00           C  
ATOM   2240  HN  LEU   137     133.205   2.761  -3.695  1.00  0.00           H  
ATOM   2241  HA  LEU   137     134.440   3.295  -6.079  1.00  0.00           H  
ATOM   2242  HB1 LEU   137     131.576   2.514  -6.285  1.00  0.00           H  
ATOM   2243  HB2 LEU   137     132.647   1.470  -5.346  1.00  0.00           H  
ATOM   2244  HG  LEU   137     134.246   1.602  -7.345  1.00  0.00           H  
ATOM   2245 HD11 LEU   137     132.730  -0.338  -6.719  1.00  0.00           H  
ATOM   2246 HD12 LEU   137     133.165  -0.249  -8.425  1.00  0.00           H  
ATOM   2247 HD13 LEU   137     131.573   0.290  -7.892  1.00  0.00           H  
ATOM   2248 HD21 LEU   137     133.310   3.461  -8.540  1.00  0.00           H  
ATOM   2249 HD22 LEU   137     131.706   2.732  -8.545  1.00  0.00           H  
ATOM   2250 HD23 LEU   137     132.997   2.030  -9.518  1.00  0.00           H  
ATOM   2251  N   ARG   138     131.659   5.022  -5.875  1.00  0.00           N  
ATOM   2252  CA  ARG   138     130.911   6.205  -6.368  1.00  0.00           C  
ATOM   2253  C   ARG   138     131.834   7.421  -6.462  1.00  0.00           C  
ATOM   2254  O   ARG   138     131.685   8.253  -7.348  1.00  0.00           O  
ATOM   2255  CB  ARG   138     129.720   6.580  -5.441  1.00  0.00           C  
ATOM   2256  CG  ARG   138     129.312   5.426  -4.534  1.00  0.00           C  
ATOM   2257  CD  ARG   138     128.803   4.265  -5.370  1.00  0.00           C  
ATOM   2258  NE  ARG   138     127.376   4.101  -5.160  1.00  0.00           N  
ATOM   2259  CZ  ARG   138     126.649   3.279  -5.911  1.00  0.00           C  
ATOM   2260  NH1 ARG   138     127.199   2.582  -6.878  1.00  0.00           N1+
ATOM   2261  NH2 ARG   138     125.373   3.170  -5.683  1.00  0.00           N  
ATOM   2262  HN  ARG   138     131.266   4.425  -5.217  1.00  0.00           H  
ATOM   2263  HA  ARG   138     130.525   5.988  -7.356  1.00  0.00           H  
ATOM   2264  HB1 ARG   138     128.873   6.864  -6.047  1.00  0.00           H  
ATOM   2265  HB2 ARG   138     130.003   7.414  -4.820  1.00  0.00           H  
ATOM   2266  HG1 ARG   138     128.533   5.747  -3.853  1.00  0.00           H  
ATOM   2267  HG2 ARG   138     130.159   5.111  -3.977  1.00  0.00           H  
ATOM   2268  HD1 ARG   138     129.320   3.364  -5.072  1.00  0.00           H  
ATOM   2269  HD2 ARG   138     128.987   4.464  -6.411  1.00  0.00           H  
ATOM   2270  HE  ARG   138     126.938   4.613  -4.448  1.00  0.00           H  
ATOM   2271 HH11 ARG   138     128.179   2.659  -7.066  1.00  0.00           H  
ATOM   2272 HH12 ARG   138     126.634   1.969  -7.430  1.00  0.00           H  
ATOM   2273 HH21 ARG   138     124.951   3.703  -4.949  1.00  0.00           H  
ATOM   2274 HH22 ARG   138     124.817   2.556  -6.239  1.00  0.00           H  
ATOM   2275  N   MET   139     132.786   7.503  -5.551  1.00  0.00           N  
ATOM   2276  CA  MET   139     133.742   8.616  -5.543  1.00  0.00           C  
ATOM   2277  C   MET   139     134.401   8.776  -6.912  1.00  0.00           C  
ATOM   2278  O   MET   139     134.784   9.878  -7.299  1.00  0.00           O  
ATOM   2279  CB  MET   139     134.825   8.381  -4.484  1.00  0.00           C  
ATOM   2280  CG  MET   139     134.168   8.231  -3.105  1.00  0.00           C  
ATOM   2281  SD  MET   139     133.789   9.870  -2.441  1.00  0.00           S  
ATOM   2282  CE  MET   139     135.397  10.171  -1.671  1.00  0.00           C  
ATOM   2283  HN  MET   139     132.857   6.785  -4.888  1.00  0.00           H  
ATOM   2284  HA  MET   139     133.215   9.532  -5.307  1.00  0.00           H  
ATOM   2285  HB1 MET   139     135.495   9.226  -4.467  1.00  0.00           H  
ATOM   2286  HB2 MET   139     135.382   7.487  -4.726  1.00  0.00           H  
ATOM   2287  HG1 MET   139     134.842   7.717  -2.438  1.00  0.00           H  
ATOM   2288  HG2 MET   139     133.254   7.662  -3.195  1.00  0.00           H  
ATOM   2289  HE1 MET   139     136.116  10.438  -2.433  1.00  0.00           H  
ATOM   2290  HE2 MET   139     135.728   9.279  -1.165  1.00  0.00           H  
ATOM   2291  HE3 MET   139     135.306  10.976  -0.956  1.00  0.00           H  
ATOM   2292  N   LEU   140     134.532   7.672  -7.636  1.00  0.00           N  
ATOM   2293  CA  LEU   140     135.148   7.696  -8.953  1.00  0.00           C  
ATOM   2294  C   LEU   140     134.091   7.513 -10.036  1.00  0.00           C  
ATOM   2295  O   LEU   140     134.326   7.834 -11.202  1.00  0.00           O  
ATOM   2296  CB  LEU   140     136.192   6.582  -9.059  1.00  0.00           C  
ATOM   2297  CG  LEU   140     137.256   6.759  -7.970  1.00  0.00           C  
ATOM   2298  CD1 LEU   140     137.789   5.387  -7.549  1.00  0.00           C  
ATOM   2299  CD2 LEU   140     138.405   7.609  -8.519  1.00  0.00           C  
ATOM   2300  HN  LEU   140     134.209   6.826  -7.282  1.00  0.00           H  
ATOM   2301  HA  LEU   140     135.637   8.647  -9.097  1.00  0.00           H  
ATOM   2302  HB1 LEU   140     136.664   6.627 -10.030  1.00  0.00           H  
ATOM   2303  HB2 LEU   140     135.709   5.624  -8.939  1.00  0.00           H  
ATOM   2304  HG  LEU   140     136.821   7.250  -7.111  1.00  0.00           H  
ATOM   2305 HD11 LEU   140     137.042   4.878  -6.960  1.00  0.00           H  
ATOM   2306 HD12 LEU   140     138.686   5.514  -6.960  1.00  0.00           H  
ATOM   2307 HD13 LEU   140     138.015   4.802  -8.429  1.00  0.00           H  
ATOM   2308 HD21 LEU   140     138.078   8.633  -8.615  1.00  0.00           H  
ATOM   2309 HD22 LEU   140     138.701   7.232  -9.487  1.00  0.00           H  
ATOM   2310 HD23 LEU   140     139.244   7.561  -7.840  1.00  0.00           H  
ATOM   2311  N   HIS   141     132.926   7.000  -9.646  1.00  0.00           N  
ATOM   2312  CA  HIS   141     131.850   6.794 -10.598  1.00  0.00           C  
ATOM   2313  C   HIS   141     130.902   7.995 -10.609  1.00  0.00           C  
ATOM   2314  O   HIS   141     129.862   7.966 -11.269  1.00  0.00           O  
ATOM   2315  CB  HIS   141     131.070   5.530 -10.238  1.00  0.00           C  
ATOM   2316  CG  HIS   141     131.568   4.380 -11.066  1.00  0.00           C  
ATOM   2317  CD2 HIS   141     132.835   3.982 -11.412  1.00  0.00           C  
ATOM   2318  ND1 HIS   141     130.710   3.466 -11.655  1.00  0.00           N  
ATOM   2319  CE1 HIS   141     131.462   2.571 -12.317  1.00  0.00           C  
ATOM   2320  NE2 HIS   141     132.767   2.839 -12.202  1.00  0.00           N  
ATOM   2321  HN  HIS   141     132.787   6.763  -8.707  1.00  0.00           H  
ATOM   2322  HA  HIS   141     132.278   6.672 -11.577  1.00  0.00           H  
ATOM   2323  HB1 HIS   141     130.019   5.686 -10.433  1.00  0.00           H  
ATOM   2324  HB2 HIS   141     131.212   5.306  -9.192  1.00  0.00           H  
ATOM   2325  HD2 HIS   141     133.747   4.480 -11.115  1.00  0.00           H  
ATOM   2326  HE1 HIS   141     131.063   1.737 -12.874  1.00  0.00           H  
ATOM   2327  HE2 HIS   141     133.514   2.338 -12.591  1.00  0.00           H  
ATOM   2328  N   VAL   142     131.262   9.049  -9.872  1.00  0.00           N  
ATOM   2329  CA  VAL   142     130.430  10.240  -9.809  1.00  0.00           C  
ATOM   2330  C   VAL   142     130.806  11.216 -10.917  1.00  0.00           C  
ATOM   2331  O   VAL   142     129.945  11.917 -11.447  1.00  0.00           O  
ATOM   2332  CB  VAL   142     130.595  10.920  -8.443  1.00  0.00           C  
ATOM   2333  CG1 VAL   142     131.935  11.666  -8.384  1.00  0.00           C  
ATOM   2334  CG2 VAL   142     129.452  11.909  -8.227  1.00  0.00           C  
ATOM   2335  HN  VAL   142     132.097   9.025  -9.363  1.00  0.00           H  
ATOM   2336  HA  VAL   142     129.397   9.952  -9.931  1.00  0.00           H  
ATOM   2337  HB  VAL   142     130.568  10.174  -7.667  1.00  0.00           H  
ATOM   2338 HG11 VAL   142     132.721  11.022  -8.756  1.00  0.00           H  
ATOM   2339 HG12 VAL   142     132.152  11.943  -7.364  1.00  0.00           H  
ATOM   2340 HG13 VAL   142     131.881  12.555  -8.996  1.00  0.00           H  
ATOM   2341 HG21 VAL   142     129.672  12.528  -7.371  1.00  0.00           H  
ATOM   2342 HG22 VAL   142     128.536  11.365  -8.052  1.00  0.00           H  
ATOM   2343 HG23 VAL   142     129.341  12.530  -9.103  1.00  0.00           H  
ATOM   2344  N   ASP   143     132.098  11.255 -11.253  1.00  0.00           N  
ATOM   2345  CA  ASP   143     132.588  12.155 -12.291  1.00  0.00           C  
ATOM   2346  C   ASP   143     131.984  13.546 -12.126  1.00  0.00           C  
ATOM   2347  O   ASP   143     130.942  13.864 -12.703  1.00  0.00           O  
ATOM   2348  CB  ASP   143     132.242  11.606 -13.667  1.00  0.00           C  
ATOM   2349  CG  ASP   143     132.190  10.082 -13.624  1.00  0.00           C  
ATOM   2350  OD1 ASP   143     131.269   9.525 -14.197  1.00  0.00           O  
ATOM   2351  OD2 ASP   143     133.070   9.494 -13.016  1.00  0.00           O1-
ATOM   2352  HN  ASP   143     132.733  10.671 -10.783  1.00  0.00           H  
ATOM   2353  HA  ASP   143     133.663  12.228 -12.209  1.00  0.00           H  
ATOM   2354  HB1 ASP   143     132.996  11.919 -14.372  1.00  0.00           H  
ATOM   2355  HB2 ASP   143     131.282  11.991 -13.971  1.00  0.00           H  
ATOM   2356  N   ARG   144     132.642  14.364 -11.326  1.00  0.00           N  
ATOM   2357  CA  ARG   144     132.164  15.722 -11.073  1.00  0.00           C  
ATOM   2358  C   ARG   144     133.329  16.682 -10.849  1.00  0.00           C  
ATOM   2359  O   ARG   144     133.225  17.876 -11.138  1.00  0.00           O  
ATOM   2360  CB  ARG   144     131.248  15.733  -9.847  1.00  0.00           C  
ATOM   2361  CG  ARG   144     132.036  15.302  -8.608  1.00  0.00           C  
ATOM   2362  CD  ARG   144     132.298  16.519  -7.725  1.00  0.00           C  
ATOM   2363  NE  ARG   144     131.265  16.641  -6.703  1.00  0.00           N  
ATOM   2364  CZ  ARG   144     131.147  17.746  -5.964  1.00  0.00           C  
ATOM   2365  NH1 ARG   144     131.960  18.760  -6.137  1.00  0.00           N1+
ATOM   2366  NH2 ARG   144     130.211  17.820  -5.057  1.00  0.00           N  
ATOM   2367  HN  ARG   144     133.457  14.045 -10.897  1.00  0.00           H  
ATOM   2368  HA  ARG   144     131.599  16.058 -11.929  1.00  0.00           H  
ATOM   2369  HB1 ARG   144     130.429  15.048 -10.005  1.00  0.00           H  
ATOM   2370  HB2 ARG   144     130.859  16.731  -9.699  1.00  0.00           H  
ATOM   2371  HG1 ARG   144     132.979  14.872  -8.909  1.00  0.00           H  
ATOM   2372  HG2 ARG   144     131.465  14.570  -8.054  1.00  0.00           H  
ATOM   2373  HD1 ARG   144     132.303  17.408  -8.338  1.00  0.00           H  
ATOM   2374  HD2 ARG   144     133.258  16.411  -7.247  1.00  0.00           H  
ATOM   2375  HE  ARG   144     130.644  15.896  -6.555  1.00  0.00           H  
ATOM   2376 HH11 ARG   144     132.683  18.718  -6.829  1.00  0.00           H  
ATOM   2377 HH12 ARG   144     131.858  19.581  -5.576  1.00  0.00           H  
ATOM   2378 HH21 ARG   144     129.587  17.052  -4.918  1.00  0.00           H  
ATOM   2379 HH22 ARG   144     130.119  18.647  -4.501  1.00  0.00           H  
ATOM   2380  N   GLN   145     134.434  16.161 -10.327  1.00  0.00           N  
ATOM   2381  CA  GLN   145     135.600  16.982 -10.066  1.00  0.00           C  
ATOM   2382  C   GLN   145     136.708  16.665 -11.065  1.00  0.00           C  
ATOM   2383  O   GLN   145     136.508  15.912 -12.019  1.00  0.00           O  
ATOM   2384  CB  GLN   145     136.096  16.735  -8.631  1.00  0.00           C  
ATOM   2385  CG  GLN   145     135.797  17.948  -7.739  1.00  0.00           C  
ATOM   2386  CD  GLN   145     137.074  18.409  -7.049  1.00  0.00           C  
ATOM   2387  NE2 GLN   145     137.643  19.517  -7.432  1.00  0.00           N  
ATOM   2388  OE1 GLN   145     137.565  17.741  -6.138  1.00  0.00           O  
ATOM   2389  HN  GLN   145     134.463  15.209 -10.108  1.00  0.00           H  
ATOM   2390  HA  GLN   145     135.324  18.016 -10.173  1.00  0.00           H  
ATOM   2391  HB1 GLN   145     137.160  16.553  -8.642  1.00  0.00           H  
ATOM   2392  HB2 GLN   145     135.593  15.868  -8.229  1.00  0.00           H  
ATOM   2393  HG1 GLN   145     135.071  17.670  -6.990  1.00  0.00           H  
ATOM   2394  HG2 GLN   145     135.404  18.757  -8.335  1.00  0.00           H  
ATOM   2395 HE21 GLN   145     137.250  20.044  -8.160  1.00  0.00           H  
ATOM   2396 HE22 GLN   145     138.463  19.826  -6.993  1.00  0.00           H  
ATOM   2397  N   GLY   146     137.873  17.251 -10.835  1.00  0.00           N  
ATOM   2398  CA  GLY   146     139.017  17.038 -11.716  1.00  0.00           C  
ATOM   2399  C   GLY   146     140.105  16.230 -11.017  1.00  0.00           C  
ATOM   2400  O   GLY   146     141.276  16.299 -11.389  1.00  0.00           O  
ATOM   2401  HN  GLY   146     137.963  17.839 -10.058  1.00  0.00           H  
ATOM   2402  HA1 GLY   146     139.419  17.994 -12.013  1.00  0.00           H  
ATOM   2403  HA2 GLY   146     138.688  16.502 -12.595  1.00  0.00           H  
ATOM   2404  N   GLY   147     139.709  15.463 -10.007  1.00  0.00           N  
ATOM   2405  CA  GLY   147     140.658  14.639  -9.267  1.00  0.00           C  
ATOM   2406  C   GLY   147     140.058  13.274  -8.934  1.00  0.00           C  
ATOM   2407  O   GLY   147     140.589  12.545  -8.096  1.00  0.00           O  
ATOM   2408  HN  GLY   147     138.762  15.447  -9.757  1.00  0.00           H  
ATOM   2409  HA1 GLY   147     140.920  15.142  -8.348  1.00  0.00           H  
ATOM   2410  HA2 GLY   147     141.548  14.503  -9.864  1.00  0.00           H  
ATOM   2411  N   THR   148     138.952  12.928  -9.595  1.00  0.00           N  
ATOM   2412  CA  THR   148     138.299  11.653  -9.357  1.00  0.00           C  
ATOM   2413  C   THR   148     137.614  11.174 -10.630  1.00  0.00           C  
ATOM   2414  O   THR   148     136.722  11.839 -11.157  1.00  0.00           O  
ATOM   2415  CB  THR   148     137.265  11.796  -8.239  1.00  0.00           C  
ATOM   2416  CG2 THR   148     137.951  11.618  -6.883  1.00  0.00           C  
ATOM   2417  OG1 THR   148     136.669  13.085  -8.306  1.00  0.00           O  
ATOM   2418  HN  THR   148     138.569  13.538 -10.255  1.00  0.00           H  
ATOM   2419  HA  THR   148     139.041  10.926  -9.059  1.00  0.00           H  
ATOM   2420  HB  THR   148     136.504  11.040  -8.355  1.00  0.00           H  
ATOM   2421  HG1 THR   148     136.159  13.220  -7.504  1.00  0.00           H  
ATOM   2422 HG21 THR   148     138.444  10.659  -6.854  1.00  0.00           H  
ATOM   2423 HG22 THR   148     137.212  11.669  -6.097  1.00  0.00           H  
ATOM   2424 HG23 THR   148     138.679  12.403  -6.743  1.00  0.00           H  
ATOM   2425  N   TRP   149     138.041  10.019 -11.123  1.00  0.00           N  
ATOM   2426  CA  TRP   149     137.466   9.460 -12.340  1.00  0.00           C  
ATOM   2427  C   TRP   149     137.660   7.949 -12.381  1.00  0.00           C  
ATOM   2428  O   TRP   149     136.763   7.205 -12.778  1.00  0.00           O  
ATOM   2429  CB  TRP   149     138.127  10.091 -13.567  1.00  0.00           C  
ATOM   2430  CG  TRP   149     137.157  11.007 -14.241  1.00  0.00           C  
ATOM   2431  CD1 TRP   149     136.983  12.314 -13.940  1.00  0.00           C  
ATOM   2432  CD2 TRP   149     136.226  10.710 -15.322  1.00  0.00           C  
ATOM   2433  CE2 TRP   149     135.509  11.888 -15.636  1.00  0.00           C  
ATOM   2434  CE3 TRP   149     135.938   9.543 -16.054  1.00  0.00           C  
ATOM   2435  NE1 TRP   149     136.005  12.838 -14.766  1.00  0.00           N  
ATOM   2436  CZ2 TRP   149     134.539  11.908 -16.640  1.00  0.00           C  
ATOM   2437  CZ3 TRP   149     134.963   9.560 -17.065  1.00  0.00           C  
ATOM   2438  CH2 TRP   149     134.265  10.741 -17.356  1.00  0.00           C  
ATOM   2439  HN  TRP   149     138.758   9.537 -10.662  1.00  0.00           H  
ATOM   2440  HA  TRP   149     136.410   9.678 -12.362  1.00  0.00           H  
ATOM   2441  HB1 TRP   149     138.426   9.314 -14.254  1.00  0.00           H  
ATOM   2442  HB2 TRP   149     138.995  10.653 -13.257  1.00  0.00           H  
ATOM   2443  HD1 TRP   149     137.521  12.859 -13.178  1.00  0.00           H  
ATOM   2444  HE1 TRP   149     135.691  13.766 -14.751  1.00  0.00           H  
ATOM   2445  HE3 TRP   149     136.470   8.628 -15.837  1.00  0.00           H  
ATOM   2446  HZ2 TRP   149     134.004  12.820 -16.860  1.00  0.00           H  
ATOM   2447  HZ3 TRP   149     134.750   8.659 -17.620  1.00  0.00           H  
ATOM   2448  HH2 TRP   149     133.517  10.748 -18.134  1.00  0.00           H  
ATOM   2449  N   ARG   150     138.839   7.504 -11.968  1.00  0.00           N  
ATOM   2450  CA  ARG   150     139.145   6.075 -11.962  1.00  0.00           C  
ATOM   2451  C   ARG   150     140.393   5.793 -11.131  1.00  0.00           C  
ATOM   2452  CB  ARG   150     139.364   5.580 -13.393  1.00  0.00           C  
ATOM   2453  CG  ARG   150     140.490   6.384 -14.041  1.00  0.00           C  
ATOM   2454  CD  ARG   150     140.583   6.025 -15.522  1.00  0.00           C  
ATOM   2455  NE  ARG   150     141.255   4.742 -15.696  1.00  0.00           N  
ATOM   2456  CZ  ARG   150     141.195   4.076 -16.851  1.00  0.00           C  
ATOM   2457  NH1 ARG   150     140.525   4.559 -17.869  1.00  0.00           N1+
ATOM   2458  NH2 ARG   150     141.810   2.932 -16.971  1.00  0.00           N  
ATOM   2459  OT1 ARG   150     140.889   6.718 -10.510  1.00  0.00           O  
ATOM   2460  OT2 ARG   150     140.834   4.656 -11.129  1.00  0.00           O  
ATOM   2461  HN  ARG   150     139.514   8.150 -11.662  1.00  0.00           H  
ATOM   2462  HA  ARG   150     138.311   5.540 -11.532  1.00  0.00           H  
ATOM   2463  HB1 ARG   150     138.456   5.710 -13.963  1.00  0.00           H  
ATOM   2464  HB2 ARG   150     139.632   4.533 -13.374  1.00  0.00           H
[truncated: 2,605,149 more chars]
